# Supplementary material for: Comparative Proteomic Analysis of Ridge Gourd Seed (Luffa acutangula (L.) Roxb.) during Artificial Aging
Source: ACS Omega. 2024 May 30;9(23):24739–50. doi: 10.1021/acsomega.4c01270 (PMC11171090; doi:10.1021/acsomega.4c01270)
Supplement: Supplementary file 1 — ao4c01270_si_001.xlsx [file ao4c01270_si_001.xlsx]

## Sheet: Title page
Supporting information
Supplementary data
Comparative proteomic analysis of ridge gourd seed (Luffa acutangula (L.) Roxb.) during artificial aging
Jakkaphan Kumsab1, Yodying Yingchutrakul1, Nattapon Simanon1, Chonchawan Jankam1, Chutima Sonthirod1, Sithichoke Tangphatsornruang1, Chutikarn Butkinaree1,*
1 National Center for Genetic Engineering and Biotechnology, National Science and Technology Development Agency, Pathum Thani, Thailand
* Corresponding author
E-mail: chutikarn.but@nstda.or.th
Table of content
1. Table S1 Total protein identification from spectral library of ridge gourd seed (Luffa acutangula (L.) Roxb.)
2. Table S2 Significantly upregulated proteins in ridge gourd seed (Luffa acutangula (L.) Roxb.) between day 0 and 15, 30
3. Table S3 Significantly downregulated proteins in ridge gourd seed (Luffa acutangula (L.) Roxb.) between day 0 and 15, 30
4. Table S4 KEGG pathway enrichment analysis of up/downregulated proteins expression in day 15 and 30

## Sheet: Table S1
Table S1. Total protein identification from spectral library of ridge gourd seed (Luffa acutangula (L.) Roxb.)
No.	Accession	Entry_Name	Protein	Organism	Species
1	A0A678V3D5	A0A678V3D5_LUFAE	Preprovicilin	Luffa aegyptiaca	LUFAE
2	A0A5D3DHM6	A0A5D3DHM6_CUCME	Heat shock cognate 70 kDa protein	Cucumis melo var. makuwa	CUCME
3	A0A1S3C8G2	A0A1S3C8G2_CUCME	heat shock cognate 70 kDa protein	Cucumis melo	CUCME
4	A0A0A0KQW6	A0A0A0KQW6_CUCSA	Heat shock cognate 70 kDa protein	Cucumis sativus	CUCSA
5	A0A6J1JH81	A0A6J1JH81_CUCMA	probable mediator of RNA polymerase II transcription subunit 37c	Cucurbita maxima	CUCMA
6	A0A6J1GZC8	A0A6J1GZC8_CUCMO	probable mediator of RNA polymerase II transcription subunit 37c	Cucurbita moschata	CUCMO
7	A0A6J1HHF6	A0A6J1HHF6_CUCMO	11S globulin subunit beta-like	Cucurbita moschata	CUCMO
8	A0A6J1HXD8	A0A6J1HXD8_CUCMA	11S globulin subunit beta-like	Cucurbita maxima	CUCMA
9	A0A5A7UBB9	A0A5A7UBB9_CUCME	Heat shock cognate protein 80	Cucumis melo var. makuwa	CUCME
10	A0A5A7U4Y0	A0A5A7U4Y0_CUCME	Heat shock cognate protein 80	Cucumis melo var. makuwa	CUCME
11	A0A0A0LZ00	A0A0A0LZ00_CUCSA	HATPase_c domain-containing protein	Cucumis sativus	CUCSA
12	A0A0A0LVZ8	A0A0A0LVZ8_CUCSA	HATPase_c domain-containing protein	Cucumis sativus	CUCSA
13	A0A6J1KSB9	A0A6J1KSB9_CUCMA	actin-7	Cucurbita maxima	CUCMA
14	A0A6J1EMM0	A0A6J1EMM0_CUCMO	actin-7	Cucurbita moschata	CUCMO
15	A0A6J1DWW6	A0A6J1DWW6_MOMCH	actin-7	Momordica charantia	MOMCH
16	A0A5D3DQ90	A0A5D3DQ90_CUCME	Actin 7 isoform 1	Cucumis melo var. makuwa	CUCME
17	A0A2D2AIS8	A0A2D2AIS8_CITLA	Actin	Citrullus lanatus	CITLA
18	A0A1S3B379	A0A1S3B379_CUCME	actin-7	Cucumis melo	CUCME
19	A0A0A0KJ21	A0A0A0KJ21_CUCSA	Actin	Cucumis sativus	CUCSA
20	A0A6J1C4Y0	A0A6J1C4Y0_MOMCH	heat shock 70 kDa protein	Momordica charantia	MOMCH
21	A0A6J1HL28	A0A6J1HL28_CUCMO	11S globulin subunit beta	Cucurbita moschata	CUCMO
22	A0A6J1JF79	A0A6J1JF79_CUCMA	Phosphoglycerate kinase	Cucurbita maxima	CUCMA
23	A0A6J1KQS8	A0A6J1KQS8_CUCMA	11-beta-hydroxysteroid dehydrogenase 1B-like	Cucurbita maxima	CUCMA
24	A0A6J1L1K8	A0A6J1L1K8_CUCMA	Fructose-bisphosphate aldolase	Cucurbita maxima	CUCMA
25	A0A6J1FJ91	A0A6J1FJ91_CUCMO	Fructose-bisphosphate aldolase	Cucurbita moschata	CUCMO
26	A0A1S3B799	A0A1S3B799_CUCME	Fructose-bisphosphate aldolase	Cucumis melo	CUCME
27	A0A0A0LYH7	A0A0A0LYH7_CUCSA	Glucose and ribitol dehydrogenase	Cucumis sativus	CUCSA
28	A0A6J1EPB3	A0A6J1EPB3_CUCMO	Formate--tetrahydrofolate ligase	Cucurbita moschata	CUCMO
29	A0A6J1KWP5	A0A6J1KWP5_CUCMA	Elongation factor 1-alpha	Cucurbita maxima	CUCMA
30	A0A6J1HHC2	A0A6J1HHC2_CUCMO	Elongation factor 1-alpha	Cucurbita moschata	CUCMO
31	A0A6J1H805	A0A6J1H805_CUCMO	Elongation factor 1-alpha	Cucurbita moschata	CUCMO
32	A0A411FW35	A0A411FW35_CUCMA	Elongation factor 1-alpha	Cucurbita maxima	CUCMA
33	A0A6J1CB70	A0A6J1CB70_MOMCH	Elongation factor 1-alpha	Momordica charantia	MOMCH
34	A0A6J1C6D8	A0A6J1C6D8_MOMCH	chaperone protein ClpB1	Momordica charantia	MOMCH
35	A0A1S3BKA9	A0A1S3BKA9_CUCME	chaperone protein ClpB1	Cucumis melo	CUCME
36	A0A0A0LQL1	A0A0A0LQL1_CUCSA	Clp R domain-containing protein	Cucumis sativus	CUCSA
37	A0A6J1KFF5	A0A6J1KFF5_CUCMA	chaperone protein ClpB1	Cucurbita maxima	CUCMA
38	A0A6J1GAV2	A0A6J1GAV2_CUCMO	chaperone protein ClpB1	Cucurbita moschata	CUCMO
39	A0A6J1JEK6	A0A6J1JEK6_CUCMA	elongation factor 2 isoform X1	Cucurbita maxima	CUCMA
40	A0A6J1J9I4	A0A6J1J9I4_CUCMA	elongation factor 2	Cucurbita maxima	CUCMA
41	A0A6J1FY11	A0A6J1FY11_CUCMO	elongation factor 2-like	Cucurbita moschata	CUCMO
42	A0A6J1FXY7	A0A6J1FXY7_CUCMO	elongation factor 2 isoform X1	Cucurbita moschata	CUCMO
43	A0A6J1FWI7	A0A6J1FWI7_CUCMO	elongation factor 2	Cucurbita moschata	CUCMO
44	A0A6J1JEL3	A0A6J1JEL3_CUCMA	elongation factor 2 isoform X1	Cucurbita maxima	CUCMA
45	E5GCK3	E5GCK3_CUCME	Annexin	Cucumis melo subsp. melo	CUCME
46	A0A1S3BG94	A0A1S3BG94_CUCME	annexin-like protein RJ4	Cucumis melo	CUCME
47	A0A0A0KRN3	A0A0A0KRN3_CUCSA	Annexin	Cucumis sativus	CUCSA
48	A0A6J1D541	A0A6J1D541_MOMCH	heat shock 70 kDa protein, mitochondrial	Momordica charantia	MOMCH
49	A0A6J1JBC5	A0A6J1JBC5_CUCMA	heat shock 70 kDa protein, mitochondrial	Cucurbita maxima	CUCMA
50	A0A6J1E9E1	A0A6J1E9E1_CUCMO	heat shock 70 kDa protein, mitochondrial	Cucurbita moschata	CUCMO
51	Q00980	Q00980_LUFAE	rRNA N-glycosylase	Luffa aegyptiaca	LUFAE
52	B0EVM6	B0EVM6_LUFAC	rRNA N-glycosylase	Luffa acutangula	LUFAC
53	A0A6J1H0W3	A0A6J1H0W3_CUCMO	Poly [ADP-ribose] polymerase	Cucurbita moschata	ADP-ribose
54	A0A5A7TSB1	A0A5A7TSB1_CUCME	ATP synthase subunit beta	Cucumis melo var. makuwa	CUCME
55	A0A1S3CT27	A0A1S3CT27_CUCME	ATP synthase subunit beta	Cucumis melo	CUCME
56	A0A6J1HZC2	A0A6J1HZC2_CUCMA	ATP synthase subunit beta	Cucurbita maxima	CUCMA
57	A0A6J1G1Z1	A0A6J1G1Z1_CUCMO	ATP synthase subunit beta	Cucurbita moschata	CUCMO
58	A0A0A0KPJ2	A0A0A0KPJ2_CUCSA	ATP synthase subunit beta	Cucumis sativus	CUCSA
59	A0A6J1D7L2	A0A6J1D7L2_MOMCH	heat shock 70 kDa protein 15-like	Momordica charantia	MOMCH
60	A0A6J1EMQ4	A0A6J1EMQ4_CUCMO	elongation factor 1-gamma	Cucurbita moschata	CUCMO
61	E5GBV9	E5GBV9_CUCME	Glyceraldehyde-3-phosphate dehydrogenase	Cucumis melo subsp. melo	CUCME
62	A0A5A7UH82	A0A5A7UH82_CUCME	Glyceraldehyde-3-phosphate dehydrogenase, cytosolic	Cucumis melo var. makuwa	CUCME
63	A0A1S3AYP5	A0A1S3AYP5_CUCME	Glyceraldehyde-3-phosphate dehydrogenase	Cucumis melo	CUCME
64	A0A5A7T3F7	A0A5A7T3F7_CUCME	18.1 kDa class I heat shock protein-like	Cucumis melo var. makuwa	CUCME
65	A0A6J1CC00	A0A6J1CC00_MOMCH	18.1 kDa class I heat shock protein-like	Momordica charantia	MOMCH
66	A0A5D3DKI4	A0A5D3DKI4_CUCME	17.8 kDa class I heat shock protein-like	Cucumis melo var. makuwa	CUCME
67	A0A5A7UAZ9	A0A5A7UAZ9_CUCME	17.8 kDa class I heat shock protein-like	Cucumis melo var. makuwa	CUCME
68	A0A6J1CB17	A0A6J1CB17_MOMCH	17.8 kDa class I heat shock protein-like isoform X1	Momordica charantia	MOMCH
69	A0A6J1CQI0	A0A6J1CQI0_MOMCH	UTP--glucose-1-phosphate uridylyltransferase	Momordica charantia	MOMCH
70	A0A5A7UIV2	A0A5A7UIV2_CUCME	Oleosin	Cucumis melo var. makuwa	CUCME
71	A0A0A0LCF7	A0A0A0LCF7_CUCSA	Oleosin	Cucumis sativus	CUCSA
72	A0A1S3B8E2	A0A1S3B8E2_CUCME	Oleosin	Cucumis melo	CUCME
73	A0A6J1IKZ4	A0A6J1IKZ4_CUCMA	Phosphopyruvate hydratase	Cucurbita maxima	CUCMA
74	A0A6J1EDG3	A0A6J1EDG3_CUCMO	Phosphopyruvate hydratase	Cucurbita moschata	CUCMO
75	A0A6J1CR91	A0A6J1CR91_MOMCH	Phosphopyruvate hydratase	Momordica charantia	MOMCH
76	D5I3B4	D5I3B4_CITLA	ATP synthase subunit alpha	Citrullus lanatus	CITLA
77	A0A7D5Y002	A0A7D5Y002_LUFAC	ATP synthase subunit alpha	Luffa acutangula	LUFAC
78	A0A6J1ISS4	A0A6J1ISS4_CUCMA	protein EMB-1	Cucurbita maxima	CUCMA
79	A0A6J1GDN9	A0A6J1GDN9_CUCMO	protein EMB-1	Cucurbita moschata	CUCMO
80	A0A6J1CSC5	A0A6J1CSC5_MOMCH	protein EMB-1-like	Momordica charantia	MOMCH
81	A0A6J1J8R6	A0A6J1J8R6_CUCMA	vicilin-like seed storage protein At2g28490	Cucurbita maxima	CUCMA
82	A0A6J1FRY9	A0A6J1FRY9_CUCMO	vicilin-like seed storage protein At2g28490	Cucurbita moschata	CUCMO
83	Q39651	Q39651_9ROSI	PreproMP27-MP32	Cucurbita hybrid cultivar	9ROSI
84	A0A6J1DU81	A0A6J1DU81_MOMCH	Beta-galactosidase	Momordica charantia	MOMCH
85	A0A1S3CDA7	A0A1S3CDA7_CUCME	Beta-galactosidase	Cucumis melo	CUCME
86	A0A0A0LQE8	A0A0A0LQE8_CUCSA	Beta-galactosidase	Cucumis sativus	CUCSA
87	A0A5D3CZ29	A0A5D3CZ29_CUCME	AWPM-19-like protein	Cucumis melo var. makuwa	CUCME
88	A0A1S3CDH8	A0A1S3CDH8_CUCME	uncharacterized protein LOC103499466	Cucumis melo	CUCME
89	A0A1S3CB45	A0A1S3CB45_CUCME	11-beta-hydroxysteroid dehydrogenase-like 5	Cucumis melo	CUCME
90	A0A5A7T7N5	A0A5A7T7N5_CUCME	11-beta-hydroxysteroid dehydrogenase-like 5	Cucumis melo var. makuwa	CUCME
91	A0A6J1J0F1	A0A6J1J0F1_CUCMA	Malate dehydrogenase	Cucurbita maxima	CUCMA
92	A0A6J1FMC5	A0A6J1FMC5_CUCMO	Malate dehydrogenase	Cucurbita moschata	CUCMO
93	A0A5A7UUX9	A0A5A7UUX9_CUCME	Malate dehydrogenase	Cucumis melo var. makuwa	CUCME
94	A0A161GC69	A0A161GC69_CUCME	Malate dehydrogenase	Cucumis melo	CUCME
95	A0A6J1K2D9	A0A6J1K2D9_CUCMA	11S globulin subunit beta-like	Cucurbita maxima	CUCMA
96	A0A6J1HI98	A0A6J1HI98_CUCMO	Peroxiredoxin	Cucurbita moschata	CUCMO
97	A0A6J1I838	A0A6J1I838_CUCMA	Peroxiredoxin	Cucurbita maxima	CUCMA
98	A0A5D3CDP2	A0A5D3CDP2_CUCME	5-methyltetrahydropteroyltriglutamate--homocysteine S-methyltransferase	Cucumis melo var. makuwa	CUCME
99	A0A5A7UQ81	A0A5A7UQ81_CUCME	5-methyltetrahydropteroyltriglutamate--homocysteine S-methyltransferase	Cucumis melo var. makuwa	CUCME
100	A0A1S3BQJ8	A0A1S3BQJ8_CUCME	5-methyltetrahydropteroyltriglutamate--homocysteine S-methyltransferase	Cucumis melo	CUCME
101	A0A6J1HAA9	A0A6J1HAA9_CUCMO	5-methyltetrahydropteroyltriglutamate--homocysteine S-methyltransferase	Cucurbita moschata	CUCMO
102	A0A6J1D1J0	A0A6J1D1J0_MOMCH	5-methyltetrahydropteroyltriglutamate--homocysteine S-methyltransferase	Momordica charantia	MOMCH
103	A0A0A0LZR2	A0A0A0LZR2_CUCSA	5-methyltetrahydropteroyltriglutamate--homocysteine S-methyltransferase	Cucumis sativus	CUCSA
104	A0A6J1K7D6	A0A6J1K7D6_CUCMA	luminal-binding protein	Cucurbita maxima	CUCMA
105	A0A6J1H0C2	A0A6J1H0C2_CUCMO	luminal-binding protein	Cucurbita moschata	CUCMO
106	A0A5A7TL36	A0A5A7TL36_CUCME	Luminal-binding protein 5	Cucumis melo var. makuwa	CUCME
107	A0A3Q8R379	A0A3Q8R379_CUCMO	Luminal-binding protein 5	Cucurbita moschata	CUCMO
108	A0A1S3AU24	A0A1S3AU24_CUCME	luminal-binding protein 5	Cucumis melo	CUCME
109	A0A0A0KKD9	A0A0A0KKD9_CUCSA	Luminal-binding protein 5	Cucumis sativus	CUCSA
110	A0A6J1CWM0	A0A6J1CWM0_MOMCH	luminal-binding protein 5	Momordica charantia	MOMCH
111	Q9M4E8	Q9M4E8_CUCSA	Heat shock protein 70	Cucumis sativus	CUCSA
112	A0A6J1I1L5	A0A6J1I1L5_CUCMA	luminal-binding protein 5	Cucurbita maxima	CUCMA
113	A0A6J1EQI9	A0A6J1EQI9_CUCMO	luminal-binding protein 5	Cucurbita moschata	CUCMO
114	A0A5D3CYY2	A0A5D3CYY2_CUCME	Chaperonin CPN60-2	Cucumis melo var. makuwa	CUCME
115	A0A5A7SLP8	A0A5A7SLP8_CUCME	Chaperonin CPN60-2	Cucumis melo var. makuwa	CUCME
116	A0A1S3CD47	A0A1S3CD47_CUCME	chaperonin CPN60-2, mitochondrial	Cucumis melo	CUCME
117	A0A6J1KDR5	A0A6J1KDR5_CUCMA	chaperonin CPN60-2, mitochondrial	Cucurbita maxima	CUCMA
118	A0A6J1HIX7	A0A6J1HIX7_CUCMO	chaperonin CPN60-2, mitochondrial	Cucurbita moschata	CUCMO
119	A0A0A0LIF5	A0A0A0LIF5_CUCSA	Chaperonin Cpn	Cucumis sativus	CUCSA
120	A0A6J1DNQ0	A0A6J1DNQ0_MOMCH	alcohol dehydrogenase class-P	Momordica charantia	MOMCH
121	A0A6J1BWZ6	A0A6J1BWZ6_MOMCH	17.8 kDa class I heat shock protein-like	Momordica charantia	MOMCH
122	A0A6J1BZT2	A0A6J1BZT2_MOMCH	betaine aldehyde dehydrogenase 1, chloroplastic	Momordica charantia	MOMCH
123	A0A0A0KWB2	A0A0A0KWB2_CUCSA	Oleosin	Cucumis sativus	CUCSA
124	A0A5A7TTG2	A0A5A7TTG2_CUCME	Oleosin	Cucumis melo var. makuwa	CUCME
125	A0A1S3BXD3	A0A1S3BXD3_CUCME	Oleosin	Cucumis melo	CUCME
126	A0A6J1GPG9	A0A6J1GPG9_CUCMO	late embryogenesis abundant protein D-34-like	Cucurbita moschata	CUCMO
127	A0A6J1I6Z1	A0A6J1I6Z1_CUCMA	seed biotin-containing protein SBP65-like	Cucurbita maxima	CUCMA
128	A0A5D3DP61	A0A5D3DP61_CUCME	60S ribosomal protein L4	Cucumis melo var. makuwa	CUCME
129	A0A1S3B5N1	A0A1S3B5N1_CUCME	60S ribosomal protein L4	Cucumis melo	CUCME
130	A0A0A0LDW3	A0A0A0LDW3_CUCSA	Ribos_L4_asso_C domain-containing protein	Cucumis sativus	CUCSA
131	A0A6J1J5G3	A0A6J1J5G3_CUCMA	60S ribosomal protein L4-like	Cucurbita maxima	CUCMA
132	A0A6J1F3R9	A0A6J1F3R9_CUCMO	60S ribosomal protein L4-like	Cucurbita moschata	CUCMO
133	A0A6J1JYT2	A0A6J1JYT2_CUCMA	40S ribosomal protein S4	Cucurbita maxima	CUCMA
134	A0A6J1EP89	A0A6J1EP89_CUCMO	40S ribosomal protein S4	Cucurbita moschata	CUCMO
135	A0A6J1D0L7	A0A6J1D0L7_MOMCH	40S ribosomal protein S4	Momordica charantia	MOMCH
136	A0A6J1C6E9	A0A6J1C6E9_MOMCH	40S ribosomal protein S4	Momordica charantia	MOMCH
137	A0A6J1BSY6	A0A6J1BSY6_MOMCH	40S ribosomal protein S4	Momordica charantia	MOMCH
138	A0A5D3D660	A0A5D3D660_CUCME	40S ribosomal protein S4	Cucumis melo var. makuwa	CUCME
139	A0A5D3D653	A0A5D3D653_CUCME	40S ribosomal protein S4	Cucumis melo var. makuwa	CUCME
140	A0A5A7SZ42	A0A5A7SZ42_CUCME	40S ribosomal protein S4	Cucumis melo var. makuwa	CUCME
141	A0A1S3BZK5	A0A1S3BZK5_CUCME	40S ribosomal protein S4	Cucumis melo	CUCME
142	A0A0A0KQK7	A0A0A0KQK7_CUCSA	40S ribosomal protein S4	Cucumis sativus	CUCSA
143	A0A6J1K8I3	A0A6J1K8I3_CUCMA	40S ribosomal protein S4	Cucurbita maxima	CUCMA
144	A0A6J1IHK6	A0A6J1IHK6_CUCMA	40S ribosomal protein S4	Cucurbita maxima	CUCMA
145	A0A6J1H190	A0A6J1H190_CUCMO	40S ribosomal protein S4	Cucurbita moschata	CUCMO
146	A0A6J1FV15	A0A6J1FV15_CUCMO	40S ribosomal protein S4	Cucurbita moschata	CUCMO
147	A0A6J1J0R8	A0A6J1J0R8_CUCMA	embryonic protein DC-8	Cucurbita maxima	CUCMA
148	A0A6J1FAD9	A0A6J1FAD9_CUCMO	embryonic protein DC-8-like isoform X2	Cucurbita moschata	CUCMO
149	A0A6J1F562	A0A6J1F562_CUCMO	embryonic protein DC-8-like isoform X1	Cucurbita moschata	CUCMO
150	A0A6J1FIA6	A0A6J1FIA6_CUCMO	Protein disulfide-isomerase	Cucurbita moschata	CUCMO
151	A0A6J1KD94	A0A6J1KD94_CUCMA	14-3-3-like protein A	Cucurbita maxima	CUCMA
152	A0A6J1G968	A0A6J1G968_CUCMO	14-3-3-like protein A	Cucurbita moschata	CUCMO
153	A0A6J1J023	A0A6J1J023_CUCMA	14-3-3-like protein A	Cucurbita maxima	CUCMA
154	A0A6J1GX65	A0A6J1GX65_CUCMO	14-3-3-like protein	Cucurbita moschata	CUCMO
155	A0A6J1DNB6	A0A6J1DNB6_MOMCH	14-3-3-like protein A	Momordica charantia	MOMCH
156	A0A5A7U0H1	A0A5A7U0H1_CUCME	14-3-3 protein	Cucumis melo var. makuwa	CUCME
157	A0A1S3C1Y8	A0A1S3C1Y8_CUCME	14-3-3-like protein	Cucumis melo	CUCME
158	A0A0A0KVK8	A0A0A0KVK8_CUCSA	14_3_3 domain-containing protein	Cucumis sativus	CUCSA
159	A0A5D3DB06	A0A5D3DB06_CUCME	Malate dehydrogenase	Cucumis melo var. makuwa	CUCME
160	A0A5A7U5D3	A0A5A7U5D3_CUCME	Malate dehydrogenase	Cucumis melo var. makuwa	CUCME
161	A0A1S3AVG2	A0A1S3AVG2_CUCME	Malate dehydrogenase	Cucumis melo	CUCME
162	A0A1S3AUI8	A0A1S3AUI8_CUCME	Malate dehydrogenase	Cucumis melo	CUCME
163	A0A6J1KVM5	A0A6J1KVM5_CUCMA	oil body-associated protein 2C	Cucurbita maxima	CUCMA
164	A0A6J1EHN8	A0A6J1EHN8_CUCMO	oil body-associated protein 2C-like	Cucurbita moschata	CUCMO
165	E5GB87	E5GB87_CUCME	Helicase	Cucumis melo subsp. melo	CUCME
166	A0A6J1KCH9	A0A6J1KCH9_CUCMA	eukaryotic initiation factor 4A-11	Cucurbita maxima	CUCMA
167	A0A6J1KBE4	A0A6J1KBE4_CUCMA	eukaryotic initiation factor 4A-8-like	Cucurbita maxima	CUCMA
168	A0A6J1JT33	A0A6J1JT33_CUCMA	eukaryotic initiation factor 4A-11-like	Cucurbita maxima	CUCMA
169	A0A6J1HJW1	A0A6J1HJW1_CUCMO	eukaryotic initiation factor 4A-11	Cucurbita moschata	CUCMO
170	A0A6J1GPD9	A0A6J1GPD9_CUCMO	eukaryotic initiation factor 4A-11-like	Cucurbita moschata	CUCMO
171	A0A6J1GAB7	A0A6J1GAB7_CUCMO	eukaryotic initiation factor 4A-8-like	Cucurbita moschata	CUCMO
172	A0A6J1DID5	A0A6J1DID5_MOMCH	eukaryotic initiation factor 4A-8	Momordica charantia	MOMCH
173	A0A6J1D943	A0A6J1D943_MOMCH	eukaryotic initiation factor 4A-11	Momordica charantia	MOMCH
174	A0A6J1BR72	A0A6J1BR72_MOMCH	eukaryotic initiation factor 4A-15	Momordica charantia	MOMCH
175	A0A5D3BWN0	A0A5D3BWN0_CUCME	Eukaryotic initiation factor 4A-11	Cucumis melo var. makuwa	CUCME
176	A0A1S3CH97	A0A1S3CH97_CUCME	eukaryotic initiation factor 4A-11	Cucumis melo	CUCME
177	A0A1S3BIH8	A0A1S3BIH8_CUCME	eukaryotic initiation factor 4A-8	Cucumis melo	CUCME
178	A0A0A0LGA9	A0A0A0LGA9_CUCSA	Eukaryotic initiation factor 4A-11	Cucumis sativus	CUCSA
179	A0A0A0K9L7	A0A0A0K9L7_CUCSA	Eukaryotic initiation factor 4A-11	Cucumis sativus	CUCSA
180	A0A6J1HDQ7	A0A6J1HDQ7_CUCMO	eukaryotic initiation factor 4A-15-like	Cucurbita moschata	CUCMO
181	A0A6J1KD24	A0A6J1KD24_CUCMA	eukaryotic initiation factor 4A-15-like	Cucurbita maxima	CUCMA
182	A0A6J1IU47	A0A6J1IU47_CUCMA	eukaryotic initiation factor 4A-8	Cucurbita maxima	CUCMA
183	A0A6J1GWB9	A0A6J1GWB9_CUCMO	eukaryotic initiation factor 4A-8	Cucurbita moschata	CUCMO
184	Q7XBB8	Q7XBB8_LUFAE	Ribosome-inactivating protein luffin S2 (Fragment)	Luffa aegyptiaca	LUFAE
185	A0A6J1H1C9	A0A6J1H1C9_CUCMO	Cysteine proteinase inhibitor	Cucurbita moschata	CUCMO
186	A0A5D3CRJ9	A0A5D3CRJ9_CUCME	Formate dehydrogenase, mitochondrial	Cucumis melo var. makuwa	CUCME
187	A0A1S3B8Z5	A0A1S3B8Z5_CUCME	Formate dehydrogenase, mitochondrial	Cucumis melo	CUCME
188	A0A0A0LHY6	A0A0A0LHY6_CUCSA	Formate dehydrogenase, mitochondrial	Cucumis sativus	CUCSA
189	A0A6J1E2C8	A0A6J1E2C8_MOMCH	Formate dehydrogenase, mitochondrial	Momordica charantia	MOMCH
190	A0A6J1JC46	A0A6J1JC46_CUCMA	Alanine transaminase	Cucurbita maxima	CUCMA
191	A0A6J1GYV7	A0A6J1GYV7_CUCMO	Alanine transaminase	Cucurbita moschata	CUCMO
192	A0A5A7ST45	A0A5A7ST45_CUCME	Alanine transaminase	Cucumis melo var. makuwa	CUCME
193	A0A5A7U860	A0A5A7U860_CUCME	Prohibitin	Cucumis melo var. makuwa	CUCME
194	A0A1S3BHG7	A0A1S3BHG7_CUCME	Prohibitin	Cucumis melo	CUCME
195	A0A0A0K3U5	A0A0A0K3U5_CUCSA	Prohibitin	Cucumis sativus	CUCSA
196	A0A6J1IGE0	A0A6J1IGE0_CUCMA	Prohibitin	Cucurbita maxima	CUCMA
197	A0A6J1FCT7	A0A6J1FCT7_CUCMO	Prohibitin	Cucurbita moschata	CUCMO
198	A0A5D3E1S4	A0A5D3E1S4_CUCME	Protein DJ-1-like protein D-like	Cucumis melo var. makuwa	CUCME
199	A0A1S3BYF5	A0A1S3BYF5_CUCME	LOW QUALITY PROTEIN: protein DJ-1 homolog D-like	Cucumis melo	CUCME
200	A0A0A0KDC9	A0A0A0KDC9_CUCSA	Protein disulfide-isomerase	Cucumis sativus	CUCSA
201	A0A6J1C7P2	A0A6J1C7P2_MOMCH	11-beta-hydroxysteroid dehydrogenase 1B-like	Momordica charantia	MOMCH
202	A0A6J1HWD1	A0A6J1HWD1_CUCMA	S-formylglutathione hydrolase	Cucurbita maxima	CUCMA
203	A0A6J1EKS3	A0A6J1EKS3_CUCMO	S-formylglutathione hydrolase	Cucurbita moschata	CUCMO
204	A0A1L5JHV8	A0A1L5JHV8_LUFAE	Superoxide dismutase	Luffa aegyptiaca	LUFAE
205	A0A5A7UZ97	A0A5A7UZ97_CUCME	Superoxide dismutase	Cucumis melo var. makuwa	CUCME
206	A0A1S3C6G3	A0A1S3C6G3_CUCME	Superoxide dismutase	Cucumis melo	CUCME
207	A0A1S3C5V1	A0A1S3C5V1_CUCME	Superoxide dismutase	Cucumis melo	CUCME
208	A0A6J1D6C7	A0A6J1D6C7_MOMCH	ADP/ATP translocase	Momordica charantia	MOMCH
209	A0A6J1D4W6	A0A6J1D4W6_MOMCH	ADP/ATP translocase	Momordica charantia	MOMCH
210	A0A6J1KZY4	A0A6J1KZY4_CUCMA	ADP/ATP translocase	Cucurbita maxima	CUCMA
211	A0A6J1KSG8	A0A6J1KSG8_CUCMA	ADP/ATP translocase	Cucurbita maxima	CUCMA
212	A0A6J1KQT0	A0A6J1KQT0_CUCMA	ADP/ATP translocase	Cucurbita maxima	CUCMA
213	A0A6J1H8X0	A0A6J1H8X0_CUCMO	ADP/ATP translocase	Cucurbita moschata	CUCMO
214	A0A6J1H8R4	A0A6J1H8R4_CUCMO	ADP/ATP translocase	Cucurbita moschata	CUCMO
215	A0A6J1H7F4	A0A6J1H7F4_CUCMO	ADP/ATP translocase	Cucurbita moschata	CUCMO
216	A0A0A0LP15	A0A0A0LP15_CUCSA	ADP/ATP translocase	Cucumis sativus	CUCSA
217	A0A6J1EG87	A0A6J1EG87_CUCMO	3-ketoacyl-CoA thiolase 2, peroxisomal	Cucurbita moschata	CUCMO
218	Q08375	Q08375_CUCSA	Acetyl-CoA acyltransferase (3-ketoacyl-coa thiolase)	Cucumis sativus	CUCSA
219	A0A5D3D3H2	A0A5D3D3H2_CUCME	3-ketoacyl-CoA thiolase 2, peroxisomal	Cucumis melo var. makuwa	CUCME
220	A0A5A7U6B8	A0A5A7U6B8_CUCME	3-ketoacyl-CoA thiolase 2, peroxisomal	Cucumis melo var. makuwa	CUCME
221	A0A1S3AWW7	A0A1S3AWW7_CUCME	3-ketoacyl-CoA thiolase 2, peroxisomal	Cucumis melo	CUCME
222	A0A5D3CWN1	A0A5D3CWN1_CUCME	3-ketoacyl-CoA thiolase 2, peroxisomal-like	Cucumis melo var. makuwa	CUCME
223	A0A1S3C4N7	A0A1S3C4N7_CUCME	3-ketoacyl-CoA thiolase 2, peroxisomal-like	Cucumis melo	CUCME
224	A0A0A0LNB2	A0A0A0LNB2_CUCSA	3-ketoacyl-CoA thiolase 2, peroxisomal-like	Cucumis sativus	CUCSA
225	P93112	P93112_9ROSI	3-ketoacyl-CoA thiolase	Cucurbita hybrid cultivar	9ROSI
226	A0A6J1IQZ2	A0A6J1IQZ2_CUCMA	3-ketoacyl-CoA thiolase 2, peroxisomal	Cucurbita maxima	CUCMA
227	A0A6J1D1F1	A0A6J1D1F1_MOMCH	3-ketoacyl-CoA thiolase 2, peroxisomal	Momordica charantia	MOMCH
228	A0A6J1J3I2	A0A6J1J3I2_CUCMA	60S ribosomal protein L9	Cucurbita maxima	CUCMA
229	A0A6J1E4H2	A0A6J1E4H2_CUCMO	60S ribosomal protein L9-like	Cucurbita moschata	CUCMO
230	A0A6J1CIC7	A0A6J1CIC7_MOMCH	60S ribosomal protein L9	Momordica charantia	MOMCH
231	E5GBD5	E5GBD5_CUCME	60S ribosomal protein l9	Cucumis melo subsp. melo	CUCME
232	A0A6J1HZM6	A0A6J1HZM6_CUCMA	60S ribosomal protein L9-like	Cucurbita maxima	CUCMA
233	A0A6J1G231	A0A6J1G231_CUCMO	60S ribosomal protein L9-like	Cucurbita moschata	CUCMO
234	A0A6J1E3M6	A0A6J1E3M6_CUCMO	60S ribosomal protein L9	Cucurbita moschata	CUCMO
235	A0A5D3C437	A0A5D3C437_CUCME	60S ribosomal protein L9	Cucumis melo var. makuwa	CUCME
236	A0A5D3C0B3	A0A5D3C0B3_CUCME	60S ribosomal protein L9-like	Cucumis melo var. makuwa	CUCME
237	A0A1S3CHZ9	A0A1S3CHZ9_CUCME	60S ribosomal protein L9-like	Cucumis melo	CUCME
238	A0A1S3AUU6	A0A1S3AUU6_CUCME	60S ribosomal protein L9	Cucumis melo	CUCME
239	A0A0A0KW25	A0A0A0KW25_CUCSA	60S ribosomal protein L9	Cucumis sativus	CUCSA
240	A0A0A0KJL8	A0A0A0KJL8_CUCSA	60S ribosomal protein L9	Cucumis sativus	CUCSA
241	A0A6J1K537	A0A6J1K537_CUCMA	40S ribosomal protein S8	Cucurbita maxima	CUCMA
242	A0A6J1K1I2	A0A6J1K1I2_CUCMA	40S ribosomal protein S8	Cucurbita maxima	CUCMA
243	A0A6J1JQW0	A0A6J1JQW0_CUCMA	40S ribosomal protein S8	Cucurbita maxima	CUCMA
244	A0A6J1HWY6	A0A6J1HWY6_CUCMA	40S ribosomal protein S8	Cucurbita maxima	CUCMA
245	A0A6J1GZK4	A0A6J1GZK4_CUCMO	40S ribosomal protein S8	Cucurbita moschata	CUCMO
246	A0A6J1FIB1	A0A6J1FIB1_CUCMO	40S ribosomal protein S8	Cucurbita moschata	CUCMO
247	A0A6J1FH17	A0A6J1FH17_CUCMO	40S ribosomal protein S8	Cucurbita moschata	CUCMO
248	A0A6J1EP23	A0A6J1EP23_CUCMO	40S ribosomal protein S8	Cucurbita moschata	CUCMO
249	A0A6J1CKF7	A0A6J1CKF7_MOMCH	40S ribosomal protein S8	Momordica charantia	MOMCH
250	A0A5D3CAQ0	A0A5D3CAQ0_CUCME	40S ribosomal protein S8	Cucumis melo var. makuwa	CUCME
251	A0A5D3BT12	A0A5D3BT12_CUCME	40S ribosomal protein S8	Cucumis melo var. makuwa	CUCME
252	A0A5A7UI08	A0A5A7UI08_CUCME	40S ribosomal protein S8	Cucumis melo var. makuwa	CUCME
253	A0A1S3CRZ5	A0A1S3CRZ5_CUCME	40S ribosomal protein S8	Cucumis melo	CUCME
254	A0A1S3BRZ4	A0A1S3BRZ4_CUCME	40S ribosomal protein S8	Cucumis melo	CUCME
255	A0A0A0LJA0	A0A0A0LJA0_CUCSA	40S ribosomal protein S8	Cucumis sativus	CUCSA
256	A0A6J1CVC9	A0A6J1CVC9_MOMCH	40S ribosomal protein S8	Momordica charantia	MOMCH
257	A0A6J1KRZ3	A0A6J1KRZ3_CUCMA	Glucose-6-phosphate isomerase	Cucurbita maxima	CUCMA
258	A0A5A7VHY1	A0A5A7VHY1_CUCME	Glucose-6-phosphate isomerase	Cucumis melo var. makuwa	CUCME
259	A0A1S3BCF3	A0A1S3BCF3_CUCME	Glucose-6-phosphate isomerase	Cucumis melo	CUCME
260	A0A6J1GH63	A0A6J1GH63_CUCMO	Glucose-6-phosphate isomerase	Cucurbita moschata	CUCMO
261	A0A6J1BQ64	A0A6J1BQ64_MOMCH	Glucose-6-phosphate isomerase	Momordica charantia	MOMCH
262	A0A6J1H408	A0A6J1H408_CUCMO	peroxygenase-like	Cucurbita moschata	CUCMO
263	A0A6J1L161	A0A6J1L161_CUCMA	peroxygenase-like	Cucurbita maxima	CUCMA
264	A0A0A0LLG2	A0A0A0LLG2_CUCSA	Peroxygenase	Cucumis sativus	CUCSA
265	A0A5D3B9W9	A0A5D3B9W9_CUCME	Peroxygenase isoform X1	Cucumis melo var. makuwa	CUCME
266	A0A1S4E2Y4	A0A1S4E2Y4_CUCME	peroxygenase isoform X2	Cucumis melo	CUCME
267	A0A1S3CDG9	A0A1S3CDG9_CUCME	peroxygenase isoform X1	Cucumis melo	CUCME
268	A0A6J1JK42	A0A6J1JK42_CUCMA	Prohibitin	Cucurbita maxima	CUCMA
269	A0A5A7UPS1	A0A5A7UPS1_CUCME	Prohibitin	Cucumis melo var. makuwa	CUCME
270	A0A1S3BVE0	A0A1S3BVE0_CUCME	Prohibitin	Cucumis melo	CUCME
271	A0A6J1JCS5	A0A6J1JCS5_CUCMA	Prohibitin	Cucurbita maxima	CUCMA
272	A0A6J1EVK6	A0A6J1EVK6_CUCMO	Prohibitin	Cucurbita moschata	CUCMO
273	A0A1S3CI56	A0A1S3CI56_CUCME	beta-glucosidase 44-like	Cucumis melo	CUCME
274	A0A0A0LTR4	A0A0A0LTR4_CUCSA	Beta-glucosidase 44	Cucumis sativus	CUCSA
275	A0A6J1C6Q1	A0A6J1C6Q1_MOMCH	beta-glucosidase 44-like	Momordica charantia	MOMCH
276	A0A5D3BIX8	A0A5D3BIX8_CUCME	Beta-glucosidase 44-like	Cucumis melo var. makuwa	CUCME
277	A0A6J1HM86	A0A6J1HM86_CUCMO	CCT-beta	Cucurbita moschata	CUCMO
278	A0A6J1J2C2	A0A6J1J2C2_CUCMA	CCT-beta	Cucurbita maxima	CUCMA
279	A0A6J1I3W3	A0A6J1I3W3_CUCMA	CCT-beta	Cucurbita maxima	CUCMA
280	A0A6J1FS82	A0A6J1FS82_CUCMO	CCT-beta	Cucurbita moschata	CUCMO
281	A0A6J1C090	A0A6J1C090_MOMCH	CCT-beta	Momordica charantia	MOMCH
282	A0A5D3CI10	A0A5D3CI10_CUCME	CCT-beta	Cucumis melo var. makuwa	CUCME
283	A0A5A7V2I9	A0A5A7V2I9_CUCME	CCT-beta	Cucumis melo var. makuwa	CUCME
284	A0A1S3CBM4	A0A1S3CBM4_CUCME	CCT-beta	Cucumis melo	CUCME
285	A0A0A0LHR3	A0A0A0LHR3_CUCSA	CCT-beta	Cucumis sativus	CUCSA
286	A0A5D3D052	A0A5D3D052_CUCME	Heat shock 70 kDa protein 8	Cucumis melo var. makuwa	CUCME
287	A0A1S3AXP0	A0A1S3AXP0_CUCME	heat shock 70 kDa protein 8	Cucumis melo	CUCME
288	A0A0A0LAC6	A0A0A0LAC6_CUCSA	Heat shock 70 kDa protein 8	Cucumis sativus	CUCSA
289	A0A6J1IWD5	A0A6J1IWD5_CUCMA	heat shock 70 kDa protein 8	Cucurbita maxima	CUCMA
290	A0A6J1K9N1	A0A6J1K9N1_CUCMA	Glucose-6-phosphate isomerase	Cucurbita maxima	CUCMA
291	A0A6J1HDL9	A0A6J1HDL9_CUCMO	Glucose-6-phosphate isomerase	Cucurbita moschata	CUCMO
292	A0A6J1DU08	A0A6J1DU08_MOMCH	Glucose-6-phosphate isomerase	Momordica charantia	MOMCH
293	A0A0A0LLF4	A0A0A0LLF4_CUCSA	Glucose-6-phosphate isomerase	Cucumis sativus	CUCSA
294	A0A6J1KK01	A0A6J1KK01_CUCMA	Glucose-6-phosphate isomerase	Cucurbita maxima	CUCMA
295	A0A6J1GJD4	A0A6J1GJD4_CUCMO	Glucose-6-phosphate isomerase	Cucurbita moschata	CUCMO
296	A0A5A7VHL8	A0A5A7VHL8_CUCME	Glucose-6-phosphate isomerase	Cucumis melo var. makuwa	CUCME
297	A0A1S3BB07	A0A1S3BB07_CUCME	Glucose-6-phosphate isomerase	Cucumis melo	CUCME
298	A0A5A7UL72	A0A5A7UL72_CUCME	Elongation factor 1-delta-like isoform X1	Cucumis melo var. makuwa	CUCME
299	A0A1S3AZ96	A0A1S3AZ96_CUCME	elongation factor 1-delta-like isoform X1	Cucumis melo	CUCME
300	A0A6J1K192	A0A6J1K192_CUCMA	elongation factor 1-delta 2-like	Cucurbita maxima	CUCMA
301	A0A6J1JZ80	A0A6J1JZ80_CUCMA	elongation factor 1-delta 2-like	Cucurbita maxima	CUCMA
302	A0A6J1GSI7	A0A6J1GSI7_CUCMO	elongation factor 1-delta-like isoform X1	Cucurbita moschata	CUCMO
303	A0A6J1GR37	A0A6J1GR37_CUCMO	elongation factor 1-delta 2-like isoform X4	Cucurbita moschata	CUCMO
304	A0A6J1GR08	A0A6J1GR08_CUCMO	elongation factor 1-delta-like isoform X3	Cucurbita moschata	CUCMO
305	A0A0A0LRI8	A0A0A0LRI8_CUCSA	EF1_GNE domain-containing protein	Cucumis sativus	CUCSA
306	A0A6J1L143	A0A6J1L143_CUCMA	S-(hydroxymethyl)glutathione dehydrogenase	Cucurbita maxima	CUCMA
307	A0A6J1HA66	A0A6J1HA66_CUCMO	S-(hydroxymethyl)glutathione dehydrogenase	Cucurbita moschata	CUCMO
308	A0A6J1JR82	A0A6J1JR82_CUCMA	S-(hydroxymethyl)glutathione dehydrogenase	Cucurbita maxima	CUCMA
309	A0A6J1GRL8	A0A6J1GRL8_CUCMO	S-(hydroxymethyl)glutathione dehydrogenase	Cucurbita moschata	CUCMO
310	A0A5D3DLS9	A0A5D3DLS9_CUCME	S-(hydroxymethyl)glutathione dehydrogenase	Cucumis melo var. makuwa	CUCME
311	A0A5A7TF68	A0A5A7TF68_CUCME	S-(hydroxymethyl)glutathione dehydrogenase	Cucumis melo var. makuwa	CUCME
312	A0A1S3CB00	A0A1S3CB00_CUCME	S-(hydroxymethyl)glutathione dehydrogenase	Cucumis melo	CUCME
313	A0A0A0KBZ1	A0A0A0KBZ1_CUCSA	S-(hydroxymethyl)glutathione dehydrogenase	Cucumis sativus	CUCSA
314	A0A6J1DTJ7	A0A6J1DTJ7_MOMCH	S-(hydroxymethyl)glutathione dehydrogenase	Momordica charantia	MOMCH
315	A0A0A0K959	A0A0A0K959_CUCSA	Alpha-glucosidase	Cucumis sativus	CUCSA
316	A0A5A7VEC9	A0A5A7VEC9_CUCME	Alpha-xylosidase 1	Cucumis melo var. makuwa	CUCME
317	A0A1S3BD87	A0A1S3BD87_CUCME	alpha-xylosidase 1	Cucumis melo	CUCME
318	A0A5A7T3J7	A0A5A7T3J7_CUCME	11S globulin seed storage protein 2-like	Cucumis melo var. makuwa	CUCME
319	A0A6J1JIZ7	A0A6J1JIZ7_CUCMA	Peptidyl-prolyl cis-trans isomerase	Cucurbita maxima	CUCMA
320	A0A6J1EP18	A0A6J1EP18_CUCMO	Peptidyl-prolyl cis-trans isomerase	Cucurbita moschata	CUCMO
321	G3CU70	G3CU70_MOMCH	Peptidyl-prolyl cis-trans isomerase	Momordica charantia	MOMCH
322	A0A6J1KR99	A0A6J1KR99_CUCMA	cell division cycle protein 48 homolog	Cucurbita maxima	CUCMA
323	A0A6J1EMV1	A0A6J1EMV1_CUCMO	cell division cycle protein 48 homolog	Cucurbita moschata	CUCMO
324	A0A5A7URQ0	A0A5A7URQ0_CUCME	Cell division cycle protein 48-like protein	Cucumis melo var. makuwa	CUCME
325	A0A1S3CLQ4	A0A1S3CLQ4_CUCME	cell division cycle protein 48 homolog	Cucumis melo	CUCME
326	A0A0A0LP36	A0A0A0LP36_CUCSA	Cell division cycle protein 48 homolog	Cucumis sativus	CUCSA
327	A0A6J1K2J4	A0A6J1K2J4_CUCMA	Proteasome subunit alpha type	Cucurbita maxima	CUCMA
328	A0A6J1GSX8	A0A6J1GSX8_CUCMO	Proteasome subunit alpha type	Cucurbita moschata	CUCMO
329	A0A6J1EG27	A0A6J1EG27_CUCMO	Proteasome subunit alpha type	Cucurbita moschata	CUCMO
330	A0A6J1CNG8	A0A6J1CNG8_MOMCH	Proteasome subunit alpha type	Momordica charantia	MOMCH
331	A0A5A7TN15	A0A5A7TN15_CUCME	Proteasome subunit alpha type	Cucumis melo var. makuwa	CUCME
332	A0A1S3C8R7	A0A1S3C8R7_CUCME	Proteasome subunit alpha type	Cucumis melo	CUCME
333	A0A0A0LYL3	A0A0A0LYL3_CUCSA	Proteasome subunit alpha type	Cucumis sativus	CUCSA
334	A0A6J1KJ35	A0A6J1KJ35_CUCMA	Proteasome subunit alpha type	Cucurbita maxima	CUCMA
335	A0A5A7TLY7	A0A5A7TLY7_CUCME	Glutathione peroxidase	Cucumis melo var. makuwa	CUCME
336	A0A1S3AU62	A0A1S3AU62_CUCME	Glutathione peroxidase	Cucumis melo	CUCME
337	A0A0A0KNX7	A0A0A0KNX7_CUCSA	Glutathione peroxidase	Cucumis sativus	CUCSA
338	A0A6J1K6F2	A0A6J1K6F2_CUCMA	Glutathione peroxidase	Cucurbita maxima	CUCMA
339	A0A6J1H2L7	A0A6J1H2L7_CUCMO	Glutathione peroxidase	Cucurbita moschata	CUCMO
340	A0A0U2DB27	A0A0U2DB27_LUFAE	Superoxide dismutase [Cu-Zn]	Luffa aegyptiaca	Cu-Zn
341	A0A5A7T868	A0A5A7T868_CUCME	Alcohol dehydrogenase 1	Cucumis melo var. makuwa	CUCME
342	A0A5D3DUH1	A0A5D3DUH1_CUCME	Alcohol dehydrogenase 1	Cucumis melo var. makuwa	CUCME
343	A0A6J1IBW6	A0A6J1IBW6_CUCMA	alcohol dehydrogenase 1	Cucurbita maxima	CUCMA
344	A0A6J1FFW1	A0A6J1FFW1_CUCMO	alcohol dehydrogenase 1	Cucurbita moschata	CUCMO
345	Q2PZA5	Q2PZA5_CUCME	Putative alcohol dehydrogenases	Cucumis melo	CUCME
346	A0A0U1Z284	A0A0U1Z284_TRIKI	Alpha-amylase inhibitor	Trichosanthes kirilowii	TRIKI
347	A0A6J1IX32	A0A6J1IX32_CUCMA	uncharacterized protein LOC111481441	Cucurbita maxima	CUCMA
348	A0A5D3C653	A0A5D3C653_CUCME	Fructose-bisphosphate aldolase	Cucumis melo var. makuwa	CUCME
349	A0A0A0KKE4	A0A0A0KKE4_CUCSA	Fructose-bisphosphate aldolase	Cucumis sativus	CUCSA
350	A0A1S4E4K0	A0A1S4E4K0_CUCME	Fructose-bisphosphate aldolase	Cucumis melo	CUCME
351	A0A6J1EDE5	A0A6J1EDE5_CUCMO	Fructose-bisphosphate aldolase	Cucurbita moschata	CUCMO
352	A0A6J1IQM3	A0A6J1IQM3_CUCMA	Fructose-bisphosphate aldolase	Cucurbita maxima	CUCMA
353	A0A6J1HYM0	A0A6J1HYM0_CUCMA	Phosphoenolpyruvate carboxylase	Cucurbita maxima	CUCMA
354	A0A6J1GKG3	A0A6J1GKG3_CUCMO	Phosphoenolpyruvate carboxylase	Cucurbita moschata	CUCMO
355	A0A6J1JHW7	A0A6J1JHW7_CUCMA	Phosphoenolpyruvate carboxylase	Cucurbita maxima	CUCMA
356	A0A6J1EXU0	A0A6J1EXU0_CUCMO	Phosphoenolpyruvate carboxylase	Cucurbita moschata	CUCMO
357	J9XXT8	J9XXT8_CUCSA	Phosphoenolpyruvate carboxylase	Cucumis sativus	CUCSA
358	A0A6J1D1R1	A0A6J1D1R1_MOMCH	Phosphoenolpyruvate carboxylase	Momordica charantia	MOMCH
359	A0A5A7SK94	A0A5A7SK94_CUCME	Phosphoenolpyruvate carboxylase	Cucumis melo var. makuwa	CUCME
360	A0A1S4E0H9	A0A1S4E0H9_CUCME	Phosphoenolpyruvate carboxylase	Cucumis melo	CUCME
361	Q2MK92	Q2MK92_CUCSA	Alpha-galactosidase	Cucumis sativus	CUCSA
362	A0A5D3CXZ6	A0A5D3CXZ6_CUCME	Alpha-galactosidase	Cucumis melo var. makuwa	CUCME
363	A0A1S3BDT4	A0A1S3BDT4_CUCME	Alpha-galactosidase	Cucumis melo	CUCME
364	A0A0A0KT44	A0A0A0KT44_CUCSA	Alpha-galactosidase	Cucumis sativus	CUCSA
365	A0A6J1G2A9	A0A6J1G2A9_CUCMO	Alpha-galactosidase	Cucurbita moschata	CUCMO
366	A0A6J1CC22	A0A6J1CC22_MOMCH	Alpha-galactosidase	Momordica charantia	MOMCH
367	Q39646	Q39646_9ROSI	MP23	Cucurbita hybrid cultivar	9ROSI
368	A0A6J1KM69	A0A6J1KM69_CUCMA	probable aquaporin TIP3-2	Cucurbita maxima	CUCMA
369	A0A6J1E6R9	A0A6J1E6R9_CUCMO	probable aquaporin TIP3-2	Cucurbita moschata	CUCMO
370	A0A5D3BK27	A0A5D3BK27_CUCME	Putative aquaporin TIP3-2	Cucumis melo var. makuwa	CUCME
371	A0A1S3AU56	A0A1S3AU56_CUCME	probable aquaporin TIP3-2	Cucumis melo	CUCME
372	A0A0A0LTX0	A0A0A0LTX0_CUCSA	Aquaporin TIP3-2	Cucumis sativus	CUCSA
373	A0A6J1L1H1	A0A6J1L1H1_CUCMA	40S ribosomal protein S5-like	Cucurbita maxima	CUCMA
374	A0A6J1KYG3	A0A6J1KYG3_CUCMA	40S ribosomal protein S5-like	Cucurbita maxima	CUCMA
375	A0A6J1J4T9	A0A6J1J4T9_CUCMA	40S ribosomal protein S5-like	Cucurbita maxima	CUCMA
376	A0A6J1IA67	A0A6J1IA67_CUCMA	40S ribosomal protein S5-like	Cucurbita maxima	CUCMA
377	A0A6J1I1L9	A0A6J1I1L9_CUCMA	40S ribosomal protein S5	Cucurbita maxima	CUCMA
378	A0A6J1FP41	A0A6J1FP41_CUCMO	40S ribosomal protein S5-like	Cucurbita moschata	CUCMO
379	A0A6J1FNF6	A0A6J1FNF6_CUCMO	40S ribosomal protein S5-like	Cucurbita moschata	CUCMO
380	A0A6J1FAT5	A0A6J1FAT5_CUCMO	40S ribosomal protein S5-like	Cucurbita moschata	CUCMO
381	A0A6J1EX77	A0A6J1EX77_CUCMO	40S ribosomal protein S5	Cucurbita moschata	CUCMO
382	A0A6J1DUK1	A0A6J1DUK1_MOMCH	40S ribosomal protein S5-like	Momordica charantia	MOMCH
383	A0A6J1DU15	A0A6J1DU15_MOMCH	40S ribosomal protein S5-like	Momordica charantia	MOMCH
384	A0A6J1DTF6	A0A6J1DTF6_MOMCH	40S ribosomal protein S5-like	Momordica charantia	MOMCH
385	A0A6J1DIA2	A0A6J1DIA2_MOMCH	40S ribosomal protein S5	Momordica charantia	MOMCH
386	A0A6J1DB82	A0A6J1DB82_MOMCH	40S ribosomal protein S5-like	Momordica charantia	MOMCH
387	A0A5D3E4H0	A0A5D3E4H0_CUCME	40S ribosomal protein S5	Cucumis melo var. makuwa	CUCME
388	A0A5D3D3Q1	A0A5D3D3Q1_CUCME	40S ribosomal protein S5-like isoform X2	Cucumis melo var. makuwa	CUCME
389	A0A5A7SN17	A0A5A7SN17_CUCME	40S ribosomal protein S5-like isoform X1	Cucumis melo var. makuwa	CUCME
390	A0A1S3CLA9	A0A1S3CLA9_CUCME	40S ribosomal protein S5	Cucumis melo	CUCME
391	A0A1S3C3S7	A0A1S3C3S7_CUCME	40S ribosomal protein S5-like	Cucumis melo	CUCME
392	A0A1S3BGS9	A0A1S3BGS9_CUCME	40S ribosomal protein S5-like isoform X1	Cucumis melo	CUCME
393	A0A1S3BGS8	A0A1S3BGS8_CUCME	40S ribosomal protein S5-like isoform X2	Cucumis melo	CUCME
394	A0A0A0LRZ5	A0A0A0LRZ5_CUCSA	Ribosomal_S7 domain-containing protein	Cucumis sativus	CUCSA
395	A0A0A0KSZ1	A0A0A0KSZ1_CUCSA	Ribosomal_S7 domain-containing protein	Cucumis sativus	CUCSA
396	A0A0A0K5K0	A0A0A0K5K0_CUCSA	Ribosomal_S7 domain-containing protein	Cucumis sativus	CUCSA
397	A0A0A0LVI4	A0A0A0LVI4_CUCSA	40S ribosomal protein S5	Cucumis sativus	CUCSA
398	A0A6J1KJV6	A0A6J1KJV6_CUCMA	glyoxysomal fatty acid beta-oxidation multifunctional protein MFP-a isoform X1	Cucurbita maxima	CUCMA
399	A0A6J1KIA4	A0A6J1KIA4_CUCMA	glyoxysomal fatty acid beta-oxidation multifunctional protein MFP-a isoform X2	Cucurbita maxima	CUCMA
400	A0A6J1EUI0	A0A6J1EUI0_CUCMO	glyoxysomal fatty acid beta-oxidation multifunctional protein MFP-a isoform X2	Cucurbita moschata	CUCMO
401	Q39645	Q39645_CUCSA	Protein MFP-b	Cucumis sativus	CUCSA
402	A0A6J1EQD6	A0A6J1EQD6_CUCMO	glyoxysomal fatty acid beta-oxidation multifunctional protein MFP-a isoform X1	Cucurbita moschata	CUCMO
403	A0A6J1CCB2	A0A6J1CCB2_MOMCH	glyoxysomal fatty acid beta-oxidation multifunctional protein MFP-a	Momordica charantia	MOMCH
404	A0A1S3C7Y8	A0A1S3C7Y8_CUCME	glyoxysomal fatty acid beta-oxidation multifunctional protein MFP-a	Cucumis melo	CUCME
405	A0A0A0KHX5	A0A0A0KHX5_CUCSA	3-hydroxybutyryl-CoA epimerase	Cucumis sativus	CUCSA
406	A0A5D3BK00	A0A5D3BK00_CUCME	Aspartic proteinase isoform X2	Cucumis melo var. makuwa	CUCME
407	A0A5A7UTL2	A0A5A7UTL2_CUCME	Aspartic proteinase isoform X2	Cucumis melo var. makuwa	CUCME
408	A0A1S4DUU4	A0A1S4DUU4_CUCME	aspartic proteinase isoform X1	Cucumis melo	CUCME
409	A0A1S3B267	A0A1S3B267_CUCME	aspartic proteinase isoform X2	Cucumis melo	CUCME
410	A0A0A0LRZ8	A0A0A0LRZ8_CUCSA	Aspartic proteinase	Cucumis sativus	CUCSA
411	A0A6J1KM78	A0A6J1KM78_CUCMA	aspartic proteinase isoform X1	Cucurbita maxima	CUCMA
412	A0A6J1KI39	A0A6J1KI39_CUCMA	aspartic proteinase isoform X2	Cucurbita maxima	CUCMA
413	A0A6J1EDJ1	A0A6J1EDJ1_CUCMO	aspartic proteinase isoform X3	Cucurbita moschata	CUCMO
414	A0A6J1EB32	A0A6J1EB32_CUCMO	aspartic proteinase isoform X1	Cucurbita moschata	CUCMO
415	A0A6J1E7W9	A0A6J1E7W9_CUCMO	aspartic proteinase isoform X2	Cucurbita moschata	CUCMO
416	A0A6J1IKS1	A0A6J1IKS1_CUCMA	aspartic proteinase-like	Cucurbita maxima	CUCMA
417	A0A5D3BEA2	A0A5D3BEA2_CUCME	18.5 kDa class I heat shock protein-like	Cucumis melo var. makuwa	CUCME
418	A0A1S3C6S1	A0A1S3C6S1_CUCME	18.5 kDa class I heat shock protein-like	Cucumis melo	CUCME
419	A0A6J1FEX8	A0A6J1FEX8_CUCMO	Phosphoglucomutase (alpha-D-glucose-1,6-bisphosphate-dependent)	Cucurbita moschata	CUCMO
420	A0A6J1HG01	A0A6J1HG01_CUCMO	Phosphoglucomutase (alpha-D-glucose-1,6-bisphosphate-dependent)	Cucurbita moschata	CUCMO
421	A0A6J1HEH0	A0A6J1HEH0_CUCMO	Phosphoglucomutase (alpha-D-glucose-1,6-bisphosphate-dependent)	Cucurbita moschata	CUCMO
422	A0A5D3E3W5	A0A5D3E3W5_CUCME	Phosphoglucomutase (alpha-D-glucose-1,6-bisphosphate-dependent)	Cucumis melo var. makuwa	CUCME
423	A0A1S3CSR8	A0A1S3CSR8_CUCME	Phosphoglucomutase (alpha-D-glucose-1,6-bisphosphate-dependent)	Cucumis melo	CUCME
424	A0A0A0KSV4	A0A0A0KSV4_CUCSA	Phosphoglucomutase (alpha-D-glucose-1,6-bisphosphate-dependent)	Cucumis sativus	CUCSA
425	A0A6J1JT17	A0A6J1JT17_CUCMA	Phosphoglucomutase (alpha-D-glucose-1,6-bisphosphate-dependent)	Cucurbita maxima	CUCMA
426	A0A6J1CYG0	A0A6J1CYG0_MOMCH	Phosphoglucomutase (alpha-D-glucose-1,6-bisphosphate-dependent)	Momordica charantia	MOMCH
427	A0A6J1IBN5	A0A6J1IBN5_CUCMA	Phosphoglucomutase (alpha-D-glucose-1,6-bisphosphate-dependent)	Cucurbita maxima	CUCMA
428	A0A5A7SUX6	A0A5A7SUX6_CUCME	Ribose-phosphate pyrophosphokinase 4-like	Cucumis melo var. makuwa	CUCME
429	A0A1S3BDX8	A0A1S3BDX8_CUCME	ribose-phosphate pyrophosphokinase 4-like	Cucumis melo	CUCME
430	A0A0A0KQ59	A0A0A0KQ59_CUCSA	Ribose-phosphate pyrophosphokinase 4	Cucumis sativus	CUCSA
431	A0A6J1KVP5	A0A6J1KVP5_CUCMA	11S globulin subunit beta-like	Cucurbita maxima	CUCMA
432	A0A1S3BS82	A0A1S3BS82_CUCME	sucrose-binding protein-like	Cucumis melo	CUCME
433	A0A6J1GPW2	A0A6J1GPW2_CUCMO	sucrose-binding protein-like	Cucurbita moschata	CUCMO
434	A0A6J1FER1	A0A6J1FER1_CUCMO	Glyceraldehyde-3-phosphate dehydrogenase	Cucurbita moschata	CUCMO
435	A0A6J1JQD3	A0A6J1JQD3_CUCMA	Glyceraldehyde-3-phosphate dehydrogenase	Cucurbita maxima	CUCMA
436	A0A6J1JQS2	A0A6J1JQS2_CUCMA	Glyceraldehyde-3-phosphate dehydrogenase	Cucurbita maxima	CUCMA
437	A0A6J1GTU5	A0A6J1GTU5_CUCMO	Glyceraldehyde-3-phosphate dehydrogenase	Cucurbita moschata	CUCMO
438	A0A6J1BY85	A0A6J1BY85_MOMCH	Glyceraldehyde-3-phosphate dehydrogenase	Momordica charantia	MOMCH
439	A0A0A0K8C1	A0A0A0K8C1_CUCSA	Glyceraldehyde-3-phosphate dehydrogenase	Cucumis sativus	CUCSA
440	A0A6J1F6B7	A0A6J1F6B7_CUCMO	aldehyde dehydrogenase family 2 member B4, mitochondrial-like	Cucurbita moschata	CUCMO
441	A0A6J1C0Q0	A0A6J1C0Q0_MOMCH	aldehyde dehydrogenase family 2 member B4, mitochondrial-like	Momordica charantia	MOMCH
442	A0A5A7UT40	A0A5A7UT40_CUCME	Aldehyde dehydrogenase family 2 member B4	Cucumis melo var. makuwa	CUCME
443	A0A1S3BWJ4	A0A1S3BWJ4_CUCME	aldehyde dehydrogenase family 2 member B4, mitochondrial-like	Cucumis melo	CUCME
444	A0A0A0LUA8	A0A0A0LUA8_CUCSA	Aldedh domain-containing protein	Cucumis sativus	CUCSA
445	A0A6J1DPJ3	A0A6J1DPJ3_MOMCH	nucleosome assembly protein 12-like isoform X4	Momordica charantia	MOMCH
446	A0A6J1DMZ1	A0A6J1DMZ1_MOMCH	nucleosome assembly protein 12-like isoform X2	Momordica charantia	MOMCH
447	A0A6J1DME0	A0A6J1DME0_MOMCH	nucleosome assembly protein 12-like isoform X5	Momordica charantia	MOMCH
448	A0A6J1DL24	A0A6J1DL24_MOMCH	nucleosome assembly protein 12-like isoform X1	Momordica charantia	MOMCH
449	A0A6J1DKE9	A0A6J1DKE9_MOMCH	nucleosome assembly protein 12-like isoform X3	Momordica charantia	MOMCH
450	A0A0A0LKM9	A0A0A0LKM9_CUCSA	Nucleosome assembly protein 12-like	Cucumis sativus	CUCSA
451	A0A5D3CK26	A0A5D3CK26_CUCME	Nucleosome assembly protein 1	Cucumis melo var. makuwa	CUCME
452	A0A1S3CA94	A0A1S3CA94_CUCME	nucleosome assembly protein 13-like	Cucumis melo	CUCME
453	A0A5A7V3N9	A0A5A7V3N9_CUCME	Nucleosome assembly protein 1	Cucumis melo var. makuwa	CUCME
454	A0A6J1KJV8	A0A6J1KJV8_CUCMA	nucleosome assembly protein 12-like isoform X4	Cucurbita maxima	CUCMA
455	A0A6J1KH90	A0A6J1KH90_CUCMA	nucleosome assembly protein 12-like isoform X1	Cucurbita maxima	CUCMA
456	A0A6J1KD92	A0A6J1KD92_CUCMA	nucleosome assembly protein 12-like isoform X2	Cucurbita maxima	CUCMA
457	A0A6J1KB16	A0A6J1KB16_CUCMA	nucleosome assembly protein 12-like isoform X3	Cucurbita maxima	CUCMA
458	A0A6J1G3W6	A0A6J1G3W6_CUCMO	nucleosome assembly protein 12-like isoform X2	Cucurbita moschata	CUCMO
459	A0A6J1G3V2	A0A6J1G3V2_CUCMO	nucleosome assembly protein 12-like isoform X1	Cucurbita moschata	CUCMO
460	A0A6J1KWT9	A0A6J1KWT9_CUCMA	fasciclin-like arabinogalactan protein 10	Cucurbita maxima	CUCMA
461	A0A6J1H5L4	A0A6J1H5L4_CUCMO	fasciclin-like arabinogalactan protein 10	Cucurbita moschata	CUCMO
462	A0A5A7TD33	A0A5A7TD33_CUCME	Fasciclin-like arabinogalactan protein 10	Cucumis melo var. makuwa	CUCME
463	A0A1S3CBU5	A0A1S3CBU5_CUCME	fasciclin-like arabinogalactan protein 10	Cucumis melo	CUCME
464	A0A6J1KHG5	A0A6J1KHG5_CUCMA	Tubulin beta chain	Cucurbita maxima	CUCMA
465	A0A6J1K657	A0A6J1K657_CUCMA	Tubulin beta chain	Cucurbita maxima	CUCMA
466	A0A6J1IAD3	A0A6J1IAD3_CUCMA	Tubulin beta chain	Cucurbita maxima	CUCMA
467	A0A6J1GQY6	A0A6J1GQY6_CUCMO	Tubulin beta chain	Cucurbita moschata	CUCMO
468	A0A6J1EN56	A0A6J1EN56_CUCMO	Tubulin beta chain	Cucurbita moschata	CUCMO
469	A0A6J1EBG3	A0A6J1EBG3_CUCMO	Tubulin beta chain	Cucurbita moschata	CUCMO
470	A0A6J1DLU9	A0A6J1DLU9_MOMCH	Tubulin beta chain	Momordica charantia	MOMCH
471	A0A6J1CH84	A0A6J1CH84_MOMCH	Tubulin beta chain	Momordica charantia	MOMCH
472	A0A5Q0LS23	A0A5Q0LS23_LUFAE	Tubulin beta chain	Luffa aegyptiaca	LUFAE
473	A0A5A7V848	A0A5A7V848_CUCME	Tubulin beta chain	Cucumis melo var. makuwa	CUCME
474	A0A1S3BCJ0	A0A1S3BCJ0_CUCME	Tubulin beta chain	Cucumis melo	CUCME
475	A0A0A0LVT8	A0A0A0LVT8_CUCSA	Tubulin beta chain	Cucumis sativus	CUCSA
476	A0A6J1C5F4	A0A6J1C5F4_MOMCH	Tubulin beta chain	Momordica charantia	MOMCH
477	A0A6J1KNN8	A0A6J1KNN8_CUCMA	Tubulin beta chain	Cucurbita maxima	CUCMA
478	A0A6J1K690	A0A6J1K690_CUCMA	Tubulin beta chain	Cucurbita maxima	CUCMA
479	A0A6J1IZE9	A0A6J1IZE9_CUCMA	Tubulin beta chain	Cucurbita maxima	CUCMA
480	A0A6J1IPB5	A0A6J1IPB5_CUCMA	Tubulin beta chain	Cucurbita maxima	CUCMA
481	A0A6J1I6I9	A0A6J1I6I9_CUCMA	Tubulin beta chain	Cucurbita maxima	CUCMA
482	A0A6J1HSH7	A0A6J1HSH7_CUCMA	Tubulin beta chain	Cucurbita maxima	CUCMA
483	A0A6J1HEH2	A0A6J1HEH2_CUCMO	Tubulin beta chain	Cucurbita moschata	CUCMO
484	A0A6J1GI31	A0A6J1GI31_CUCMO	Tubulin beta chain	Cucurbita moschata	CUCMO
485	A0A6J1GFK1	A0A6J1GFK1_CUCMO	Tubulin beta chain	Cucurbita moschata	CUCMO
486	A0A6J1FAT6	A0A6J1FAT6_CUCMO	Tubulin beta chain	Cucurbita moschata	CUCMO
487	A0A6J1F2T1	A0A6J1F2T1_CUCMO	Tubulin beta chain	Cucurbita moschata	CUCMO
488	A0A6J1F050	A0A6J1F050_CUCMO	Tubulin beta chain	Cucurbita moschata	CUCMO
489	A0A6J1DZU7	A0A6J1DZU7_MOMCH	Tubulin beta chain	Momordica charantia	MOMCH
490	A0A6J1DDB9	A0A6J1DDB9_MOMCH	Tubulin beta chain	Momordica charantia	MOMCH
491	A0A5Q0LRR7	A0A5Q0LRR7_LUFAE	Tubulin beta chain	Luffa aegyptiaca	LUFAE
492	A0A5Q0LQ39	A0A5Q0LQ39_LUFAE	Tubulin beta chain	Luffa aegyptiaca	LUFAE
493	A0A5A7VD89	A0A5A7VD89_CUCME	Tubulin beta chain	Cucumis melo var. makuwa	CUCME
494	A0A5A7TSD8	A0A5A7TSD8_CUCME	Tubulin beta chain	Cucumis melo var. makuwa	CUCME
495	A0A411FW73	A0A411FW73_CUCPE	Tubulin beta chain	Cucurbita pepo	CUCPE
496	A0A1S3BLJ2	A0A1S3BLJ2_CUCME	Tubulin beta chain	Cucumis melo	CUCME
497	A0A1S3BB81	A0A1S3BB81_CUCME	Tubulin beta chain	Cucumis melo	CUCME
498	A0A1S3B6F3	A0A1S3B6F3_CUCME	Tubulin beta chain	Cucumis melo	CUCME
499	A0A0A0LPG6	A0A0A0LPG6_CUCSA	Tubulin beta chain	Cucumis sativus	CUCSA
500	A0A0A0LCY8	A0A0A0LCY8_CUCSA	Tubulin beta chain	Cucumis sativus	CUCSA
501	A0A0A0L2I9	A0A0A0L2I9_CUCSA	Tubulin beta chain	Cucumis sativus	CUCSA
502	A0A5D3BJX8	A0A5D3BJX8_CUCME	Tubulin beta chain	Cucumis melo var. makuwa	CUCME
503	A0A1S3CL96	A0A1S3CL96_CUCME	Tubulin beta chain	Cucumis melo	CUCME
504	A0A0A0LTS3	A0A0A0LTS3_CUCSA	Tubulin beta chain	Cucumis sativus	CUCSA
505	A0A6J1CRF9	A0A6J1CRF9_MOMCH	Tubulin beta chain	Momordica charantia	MOMCH
506	A0A7D5BN70	A0A7D5BN70_LUFAE	Tubulin beta chain	Luffa aegyptiaca	LUFAE
507	A0A6J1JC64	A0A6J1JC64_CUCMA	Tubulin beta chain	Cucurbita maxima	CUCMA
508	A0A6J1HAW4	A0A6J1HAW4_CUCMO	Tubulin beta chain	Cucurbita moschata	CUCMO
509	A0A6J1DIF1	A0A6J1DIF1_MOMCH	Tubulin beta chain	Momordica charantia	MOMCH
510	A0A5D3DXV4	A0A5D3DXV4_CUCME	Tubulin beta chain	Cucumis melo var. makuwa	CUCME
511	A0A5A7UQW7	A0A5A7UQW7_CUCME	Tubulin beta chain	Cucumis melo var. makuwa	CUCME
512	A0A1S3BNZ0	A0A1S3BNZ0_CUCME	Tubulin beta chain	Cucumis melo	CUCME
513	A0A0A0LXT7	A0A0A0LXT7_CUCSA	Tubulin beta chain	Cucumis sativus	CUCSA
514	A0A6J1IZ65	A0A6J1IZ65_CUCMA	Ubiquitin receptor RAD23	Cucurbita maxima	CUCMA
515	A0A6J1G0K5	A0A6J1G0K5_CUCMO	Ubiquitin receptor RAD23	Cucurbita moschata	CUCMO
516	A0A6J1G0H9	A0A6J1G0H9_CUCMO	Ubiquitin receptor RAD23	Cucurbita moschata	CUCMO
517	A0A5D3CB71	A0A5D3CB71_CUCME	Ubiquitin receptor RAD23	Cucumis melo var. makuwa	CUCME
518	A0A1S3BEW2	A0A1S3BEW2_CUCME	Ubiquitin receptor RAD23	Cucumis melo	CUCME
519	A0A6J1HT74	A0A6J1HT74_CUCMA	Ubiquitin receptor RAD23	Cucurbita maxima	CUCMA
520	A0A6J1BRF2	A0A6J1BRF2_MOMCH	chaperone protein ClpB3, mitochondrial	Momordica charantia	MOMCH
521	A0A5A7TCZ1	A0A5A7TCZ1_CUCME	Late embryogenesis abundant protein D-34-like	Cucumis melo var. makuwa	CUCME
522	A0A6J1KC62	A0A6J1KC62_CUCMA	late embryogenesis abundant protein D-34-like	Cucurbita maxima	CUCMA
523	A0A1S3BGR9	A0A1S3BGR9_CUCME	late embryogenesis abundant protein D-34-like	Cucumis melo	CUCME
524	A0A0A0K7E4	A0A0A0K7E4_CUCSA	Late embryogenesis abundant protein D-34-like	Cucumis sativus	CUCSA
525	A0A6J1K7U8	A0A6J1K7U8_CUCMA	GTP-binding nuclear protein	Cucurbita maxima	CUCMA
526	A0A6J1BR00	A0A6J1BR00_MOMCH	GTP-binding nuclear protein	Momordica charantia	MOMCH
527	A0A6J1BPH5	A0A6J1BPH5_MOMCH	GTP-binding nuclear protein	Momordica charantia	MOMCH
528	A0A5A7VGD9	A0A5A7VGD9_CUCME	GTP-binding nuclear protein	Cucumis melo var. makuwa	CUCME
529	A0A1S3BCW9	A0A1S3BCW9_CUCME	GTP-binding nuclear protein	Cucumis melo	CUCME
530	A0A0A0LLW2	A0A0A0LLW2_CUCSA	GTP-binding nuclear protein	Cucumis sativus	CUCSA
531	A0A068PVW7	A0A068PVW7_CITLA	GTP-binding nuclear protein	Citrullus lanatus	CITLA
532	A0A6J1KLG3	A0A6J1KLG3_CUCMA	GTP-binding nuclear protein	Cucurbita maxima	CUCMA
533	A0A6J1HAZ9	A0A6J1HAZ9_CUCMO	GTP-binding nuclear protein	Cucurbita moschata	CUCMO
534	A0A6J1GIL6	A0A6J1GIL6_CUCMO	GTP-binding nuclear protein	Cucurbita moschata	CUCMO
535	G0ZS06	G0ZS06_CUCMA	GTP-binding nuclear protein	Cucurbita maxima	CUCMA
536	A0A6J1JK02	A0A6J1JK02_CUCMA	GTP-binding nuclear protein	Cucurbita maxima	CUCMA
537	A0A6J1JBH7	A0A6J1JBH7_CUCMA	GTP-binding nuclear protein	Cucurbita maxima	CUCMA
538	A0A6J1HAB9	A0A6J1HAB9_CUCMO	GTP-binding nuclear protein	Cucurbita moschata	CUCMO
539	A0A6J1EY53	A0A6J1EY53_CUCMO	GTP-binding nuclear protein	Cucurbita moschata	CUCMO
540	A0A6J1EXI0	A0A6J1EXI0_CUCMO	GTP-binding nuclear protein	Cucurbita moschata	CUCMO
541	A0A6J1CUI6	A0A6J1CUI6_MOMCH	GTP-binding nuclear protein	Momordica charantia	MOMCH
542	A0A6J1CSP5	A0A6J1CSP5_MOMCH	GTP-binding nuclear protein	Momordica charantia	MOMCH
543	A0A5D3CU46	A0A5D3CU46_CUCME	GTP-binding nuclear protein	Cucumis melo var. makuwa	CUCME
544	A0A5A7TXX0	A0A5A7TXX0_CUCME	GTP-binding nuclear protein	Cucumis melo var. makuwa	CUCME
545	A0A5A7TXQ3	A0A5A7TXQ3_CUCME	GTP-binding nuclear protein	Cucumis melo var. makuwa	CUCME
546	A0A5A7TV42	A0A5A7TV42_CUCME	GTP-binding nuclear protein	Cucumis melo var. makuwa	CUCME
547	A0A1S3CPD7	A0A1S3CPD7_CUCME	GTP-binding nuclear protein	Cucumis melo	CUCME
548	A0A1S3CMX2	A0A1S3CMX2_CUCME	GTP-binding nuclear protein	Cucumis melo	CUCME
549	A0A1S3CMS7	A0A1S3CMS7_CUCME	GTP-binding nuclear protein	Cucumis melo	CUCME
550	A0A0A0LWS0	A0A0A0LWS0_CUCSA	GTP-binding nuclear protein	Cucumis sativus	CUCSA
551	A0A068PXN5	A0A068PXN5_CITLA	GTP-binding nuclear protein	Citrullus lanatus	CITLA
552	A1BQL2	A1BQL2_CUCSA	GTP-binding nuclear protein (Fragment)	Cucumis sativus	CUCSA
553	A0A0A0LZA5	A0A0A0LZA5_CUCSA	GTP-binding nuclear protein	Cucumis sativus	CUCSA
554	A0A6J1KZQ9	A0A6J1KZQ9_CUCMA	T-complex protein 1 subunit gamma	Cucurbita maxima	CUCMA
555	A0A6J1I9Q7	A0A6J1I9Q7_CUCMA	T-complex protein 1 subunit gamma	Cucurbita maxima	CUCMA
556	A0A6J1I8L4	A0A6J1I8L4_CUCMA	T-complex protein 1 subunit gamma	Cucurbita maxima	CUCMA
557	A0A6J1G7F3	A0A6J1G7F3_CUCMO	T-complex protein 1 subunit gamma	Cucurbita moschata	CUCMO
558	A0A6J1EVC9	A0A6J1EVC9_CUCMO	T-complex protein 1 subunit gamma	Cucurbita moschata	CUCMO
559	A0A6J1EV34	A0A6J1EV34_CUCMO	T-complex protein 1 subunit gamma	Cucurbita moschata	CUCMO
560	A0A6J1D6E1	A0A6J1D6E1_MOMCH	T-complex protein 1 subunit gamma	Momordica charantia	MOMCH
561	A0A5D3BXP2	A0A5D3BXP2_CUCME	T-complex protein 1 subunit gamma	Cucumis melo var. makuwa	CUCME
562	A0A5A7T0G0	A0A5A7T0G0_CUCME	T-complex protein 1 subunit gamma	Cucumis melo var. makuwa	CUCME
563	A0A1S3B9U3	A0A1S3B9U3_CUCME	T-complex protein 1 subunit gamma	Cucumis melo	CUCME
564	A0A0A0LW04	A0A0A0LW04_CUCSA	T-complex protein 1 subunit gamma	Cucumis sativus	CUCSA
565	A0A6J1E7A5	A0A6J1E7A5_CUCMO	Malate synthase	Cucurbita moschata	CUCMO
566	E3UZU8	E3UZU8_CUCMA	Malate synthase	Cucurbita maxima	CUCMA
567	A0A6J1CAL4	A0A6J1CAL4_MOMCH	Malate synthase	Momordica charantia	MOMCH
568	A0A6J1G713	A0A6J1G713_CUCMO	heat shock protein 90-6, mitochondrial	Cucurbita moschata	CUCMO
569	A0A6J1I1X1	A0A6J1I1X1_CUCMA	heat shock protein 90-6, mitochondrial	Cucurbita maxima	CUCMA
570	A0A1S3CKV8	A0A1S3CKV8_CUCME	heat shock protein 90-6, mitochondrial	Cucumis melo	CUCME
571	A0A0A0KFS9	A0A0A0KFS9_CUCSA	HATPase_c domain-containing protein	Cucumis sativus	CUCSA
572	A0A346DA11	A0A346DA11_CUCMO	Heat shock protein 90-6	Cucurbita moschata	CUCMO
573	A0A5D3E0M2	A0A5D3E0M2_CUCME	Protein SLE1	Cucumis melo var. makuwa	CUCME
574	A0A5A7T8F9	A0A5A7T8F9_CUCME	Protein SLE1	Cucumis melo var. makuwa	CUCME
575	A0A1S3CMG8	A0A1S3CMG8_CUCME	protein SLE1	Cucumis melo	CUCME
576	A0A0A0KZY8	A0A0A0KZY8_CUCSA	Stress induced protein	Cucumis sativus	CUCSA
577	A0A6J1IMD5	A0A6J1IMD5_CUCMA	carrot ABA-induced in somatic embryos 3	Cucurbita maxima	CUCMA
578	A0A6J1GDL3	A0A6J1GDL3_CUCMO	carrot ABA-induced in somatic embryos 3	Cucurbita moschata	CUCMO
579	A0A6J1HQA7	A0A6J1HQA7_CUCMA	small heat shock protein, chloroplastic-like isoform X2	Cucurbita maxima	CUCMA
580	A0A6J1HN48	A0A6J1HN48_CUCMA	small heat shock protein, chloroplastic-like isoform X1	Cucurbita maxima	CUCMA
581	A0A6J1DIH9	A0A6J1DIH9_MOMCH	small heat shock protein, chloroplastic-like	Momordica charantia	MOMCH
582	A0A6J1IJ52	A0A6J1IJ52_CUCMA	40S ribosomal protein S18-like	Cucurbita maxima	CUCMA
583	A0A6J1GW85	A0A6J1GW85_CUCMO	40S ribosomal protein S18-like	Cucurbita moschata	CUCMO
584	A0A6J1FP38	A0A6J1FP38_CUCMO	40S ribosomal protein S18-like	Cucurbita moschata	CUCMO
585	A0A6J1BWC2	A0A6J1BWC2_MOMCH	40S ribosomal protein S18	Momordica charantia	MOMCH
586	A0A5D3BZG0	A0A5D3BZG0_CUCME	40S ribosomal protein S18 isoform X1	Cucumis melo var. makuwa	CUCME
587	A0A5A7UWI6	A0A5A7UWI6_CUCME	40S ribosomal protein S18 isoform X1	Cucumis melo var. makuwa	CUCME
588	A0A1S3CH47	A0A1S3CH47_CUCME	40S ribosomal protein S18	Cucumis melo	CUCME
589	A0A0A0K7Z7	A0A0A0K7Z7_CUCSA	40S ribosomal protein S18	Cucumis sativus	CUCSA
590	A0A6J1IX44	A0A6J1IX44_CUCMA	40S ribosomal protein S18	Cucurbita maxima	CUCMA
591	A0A6J1EE49	A0A6J1EE49_CUCMO	40S ribosomal protein S18	Cucurbita moschata	CUCMO
592	A0A6J1CKV8	A0A6J1CKV8_MOMCH	uncharacterized protein LOC111012234 isoform X1	Momordica charantia	MOMCH
593	A0A6J1CLD3	A0A6J1CLD3_MOMCH	uncharacterized protein LOC111012234 isoform X2	Momordica charantia	MOMCH
594	A0A6J1I3E9	A0A6J1I3E9_CUCMA	uncharacterized protein LOC111470639	Cucurbita maxima	CUCMA
595	A0A6J1GL38	A0A6J1GL38_CUCMO	uncharacterized protein LOC111454946	Cucurbita moschata	CUCMO
596	A0A6J1JPB6	A0A6J1JPB6_CUCMA	ankyrin repeat domain-containing protein 2A-like	Cucurbita maxima	CUCMA
597	A0A6J1EL13	A0A6J1EL13_CUCMO	ankyrin repeat domain-containing protein 2A-like	Cucurbita moschata	CUCMO
598	A0A6J1JP40	A0A6J1JP40_CUCMA	V-type proton ATPase catalytic subunit A	Cucurbita maxima	CUCMA
599	A0A6J1GNX6	A0A6J1GNX6_CUCMO	V-type proton ATPase catalytic subunit A	Cucurbita moschata	CUCMO
600	A0A6J1D378	A0A6J1D378_MOMCH	V-type proton ATPase catalytic subunit A	Momordica charantia	MOMCH
601	A0A6J1KLY2	A0A6J1KLY2_CUCMA	V-type proton ATPase catalytic subunit A	Cucurbita maxima	CUCMA
602	A0A6J1HKR0	A0A6J1HKR0_CUCMO	V-type proton ATPase catalytic subunit A	Cucurbita moschata	CUCMO
603	A0A5A7UYQ9	A0A5A7UYQ9_CUCME	V-type proton ATPase catalytic subunit A	Cucumis melo var. makuwa	CUCME
604	A0A1S3CGE9	A0A1S3CGE9_CUCME	V-type proton ATPase catalytic subunit A	Cucumis melo	CUCME
605	E5GBY7	E5GBY7_CUCME	40S ribosomal protein s2	Cucumis melo subsp. melo	CUCME
606	A0A6J1F4N7	A0A6J1F4N7_CUCMO	40S ribosomal protein S2-4-like	Cucurbita moschata	CUCMO
607	A0A6J1DDV4	A0A6J1DDV4_MOMCH	40S ribosomal protein S2-4-like	Momordica charantia	MOMCH
608	A0A5D3DPL0	A0A5D3DPL0_CUCME	40S ribosomal protein S2-3-like	Cucumis melo var. makuwa	CUCME
609	A0A5A7ULX0	A0A5A7ULX0_CUCME	40S ribosomal protein S2-4-like	Cucumis melo var. makuwa	CUCME
610	A0A1S3CCQ1	A0A1S3CCQ1_CUCME	40S ribosomal protein S2-4-like	Cucumis melo	CUCME
611	A0A1S3B7F9	A0A1S3B7F9_CUCME	40S ribosomal protein S2-3-like	Cucumis melo	CUCME
612	A0A0A0LFC7	A0A0A0LFC7_CUCSA	S5 DRBM domain-containing protein	Cucumis sativus	CUCSA
613	A0A6J1EPL6	A0A6J1EPL6_CUCMO	40S ribosomal protein S2-4-like	Cucurbita moschata	CUCMO
614	A0A6J1EBD7	A0A6J1EBD7_CUCMO	40S ribosomal protein S2-4-like	Cucurbita moschata	CUCMO
615	A0A6J1DGY3	A0A6J1DGY3_MOMCH	40S ribosomal protein S2-2	Momordica charantia	MOMCH
616	A0A0A0KZQ4	A0A0A0KZQ4_CUCSA	S5 DRBM domain-containing protein	Cucumis sativus	CUCSA
617	A0A6J1HRL3	A0A6J1HRL3_CUCMA	40S ribosomal protein S2-4-like	Cucurbita maxima	CUCMA
618	A0A6J1G6J8	A0A6J1G6J8_CUCMO	aldose reductase	Cucurbita moschata	CUCMO
619	A0A5A7TSK7	A0A5A7TSK7_CUCME	Aldose reductase	Cucumis melo var. makuwa	CUCME
620	A0A1S3B5H9	A0A1S3B5H9_CUCME	aldose reductase	Cucumis melo	CUCME
621	A0A0A0LDB1	A0A0A0LDB1_CUCSA	Aldo_ket_red domain-containing protein	Cucumis sativus	CUCSA
622	A0A6J1DJV7	A0A6J1DJV7_MOMCH	60S ribosomal protein L7-4-like	Momordica charantia	MOMCH
623	A0A5A7UTW1	A0A5A7UTW1_CUCME	60S ribosomal protein L7-4	Cucumis melo var. makuwa	CUCME
624	A0A5D3BW58	A0A5D3BW58_CUCME	60S ribosomal protein L7-4	Cucumis melo var. makuwa	CUCME
625	A0A1S3CGH3	A0A1S3CGH3_CUCME	60S ribosomal protein L7-4	Cucumis melo	CUCME
626	A0A0A0KCA3	A0A0A0KCA3_CUCSA	60S ribosomal protein L7-4-like	Cucumis sativus	CUCSA
627	A0A6J1J043	A0A6J1J043_CUCMA	60S ribosomal protein L7-2-like	Cucurbita maxima	CUCMA
628	A0A6J1GW74	A0A6J1GW74_CUCMO	60S ribosomal protein L7-2-like	Cucurbita moschata	CUCMO
629	A0A1S3CDF6	A0A1S3CDF6_CUCME	60S ribosomal protein L7-2-like isoform X1	Cucumis melo	CUCME
630	A0A0A0L911	A0A0A0L911_CUCSA	60S ribosomal protein L7-4-like	Cucumis sativus	CUCSA
631	A0A6J1JPZ4	A0A6J1JPZ4_CUCMA	Uridine 5'-monophosphate synthase	Cucurbita maxima	CUCMA
632	A0A6J1H7R5	A0A6J1H7R5_CUCMO	Uridine 5'-monophosphate synthase	Cucurbita moschata	CUCMO
633	A0A6J1CJ29	A0A6J1CJ29_MOMCH	Uridine 5'-monophosphate synthase	Momordica charantia	MOMCH
634	A0A5A7VG48	A0A5A7VG48_CUCME	Uridine 5'-monophosphate synthase	Cucumis melo var. makuwa	CUCME
635	A0A1S3CPA5	A0A1S3CPA5_CUCME	Uridine 5'-monophosphate synthase	Cucumis melo	CUCME
636	A0A6J1JYA0	A0A6J1JYA0_CUCMA	Uridine 5'-monophosphate synthase	Cucurbita maxima	CUCMA
637	A0A6J1FHJ4	A0A6J1FHJ4_CUCMO	Uridine 5'-monophosphate synthase	Cucurbita moschata	CUCMO
638	A0A6J1ESE2	A0A6J1ESE2_CUCMO	11S globulin subunit beta-like	Cucurbita moschata	CUCMO
639	A0A5A7TSN5	A0A5A7TSN5_CUCME	UDP-glucose 4-epimerase	Cucumis melo var. makuwa	CUCME
640	A0A1S3BS45	A0A1S3BS45_CUCME	UDP-glucose 4-epimerase	Cucumis melo	CUCME
641	A0A0A0KYE5	A0A0A0KYE5_CUCSA	UDP-glucose 4-epimerase	Cucumis sativus	CUCSA
642	A0A6J1K859	A0A6J1K859_CUCMA	UDP-glucose 4-epimerase	Cucurbita maxima	CUCMA
643	A0A6J1J0C8	A0A6J1J0C8_CUCMA	UDP-glucose 4-epimerase	Cucurbita maxima	CUCMA
644	A0A6J1I1S9	A0A6J1I1S9_CUCMA	UDP-glucose 4-epimerase	Cucurbita maxima	CUCMA
645	A0A6J1H0T1	A0A6J1H0T1_CUCMO	UDP-glucose 4-epimerase	Cucurbita moschata	CUCMO
646	A0A6J1FNB9	A0A6J1FNB9_CUCMO	UDP-glucose 4-epimerase	Cucurbita moschata	CUCMO
647	A0A6J1ESZ1	A0A6J1ESZ1_CUCMO	UDP-glucose 4-epimerase	Cucurbita moschata	CUCMO
648	A0A6J1DYB7	A0A6J1DYB7_MOMCH	UDP-glucose 4-epimerase	Momordica charantia	MOMCH
649	A0A6J1C8G0	A0A6J1C8G0_MOMCH	UDP-glucose 4-epimerase	Momordica charantia	MOMCH
650	A0A6J1KF54	A0A6J1KF54_CUCMA	Importin subunit alpha	Cucurbita maxima	CUCMA
651	A0A6J1H433	A0A6J1H433_CUCMO	Importin subunit alpha	Cucurbita moschata	CUCMO
652	A0A6J1EUK3	A0A6J1EUK3_CUCMO	Importin subunit alpha	Cucurbita moschata	CUCMO
653	A0A5D3BV13	A0A5D3BV13_CUCME	Importin subunit alpha	Cucumis melo var. makuwa	CUCME
654	A0A1S3C797	A0A1S3C797_CUCME	Importin subunit alpha	Cucumis melo	CUCME
655	A0A0A0KCZ8	A0A0A0KCZ8_CUCSA	Importin subunit alpha	Cucumis sativus	CUCSA
656	A0A6J1HMB0	A0A6J1HMB0_CUCMA	Importin subunit alpha	Cucurbita maxima	CUCMA
657	A0A6J1FGC8	A0A6J1FGC8_CUCMO	Importin subunit alpha	Cucurbita moschata	CUCMO
658	A0A6J1DQ42	A0A6J1DQ42_MOMCH	Importin subunit alpha	Momordica charantia	MOMCH
659	A0A6J1ITS5	A0A6J1ITS5_CUCMA	uncharacterized protein LOC111478345	Cucurbita maxima	CUCMA
660	A0A6J1GD40	A0A6J1GD40_CUCMO	uncharacterized protein LOC111453100	Cucurbita moschata	CUCMO
661	A0A6J1DS21	A0A6J1DS21_MOMCH	18 kDa seed maturation protein-like	Momordica charantia	MOMCH
662	A0A5D3BV51	A0A5D3BV51_CUCME	Dihydrolipoyl dehydrogenase	Cucumis melo var. makuwa	CUCME
663	A0A1S3C8U6	A0A1S3C8U6_CUCME	Dihydrolipoyl dehydrogenase	Cucumis melo	CUCME
664	A0A6J1KH24	A0A6J1KH24_CUCMA	Dihydrolipoyl dehydrogenase	Cucurbita maxima	CUCMA
665	A0A6J1EUX1	A0A6J1EUX1_CUCMO	Dihydrolipoyl dehydrogenase	Cucurbita moschata	CUCMO
666	A0A0A0K7C2	A0A0A0K7C2_CUCSA	Dihydrolipoyl dehydrogenase	Cucumis sativus	CUCSA
667	A0A6J1L7Y2	A0A6J1L7Y2_CUCMA	triosephosphate isomerase, chloroplastic-like	Cucurbita maxima	CUCMA
668	A0A6J1G6X6	A0A6J1G6X6_CUCMO	triosephosphate isomerase, chloroplastic-like	Cucurbita moschata	CUCMO
669	A0A6J1CXY1	A0A6J1CXY1_MOMCH	triosephosphate isomerase, chloroplastic	Momordica charantia	MOMCH
670	A0A0A0LFZ8	A0A0A0LFZ8_CUCSA	Calreticulin	Cucumis sativus	CUCSA
671	A0A6J1DK64	A0A6J1DK64_MOMCH	actin-7-like	Momordica charantia	MOMCH
672	A0A6J1JE43	A0A6J1JE43_CUCMA	actin-7-like	Cucurbita maxima	CUCMA
673	A0A6J1ELX9	A0A6J1ELX9_CUCMO	actin-7-like	Cucurbita moschata	CUCMO
674	A0A6J1IV85	A0A6J1IV85_CUCMA	actin isoform X1	Cucurbita maxima	CUCMA
675	A0A6J1GEQ9	A0A6J1GEQ9_CUCMO	actin-like	Cucurbita moschata	CUCMO
676	A0A6J1HUY4	A0A6J1HUY4_CUCMA	actin-7-like	Cucurbita maxima	CUCMA
677	A0A6J1HIZ0	A0A6J1HIZ0_CUCMO	actin-7-like	Cucurbita moschata	CUCMO
678	A0A0A0K2G0	A0A0A0K2G0_CUCSA	Actin	Cucumis sativus	CUCSA
679	A0A1S3B4K8	A0A1S3B4K8_CUCME	extensin	Cucumis melo	CUCME
680	A0A0A0KYQ4	A0A0A0KYQ4_CUCSA	Ricin B-type lectin domain-containing protein	Cucumis sativus	CUCSA
681	A0A6J1KH52	A0A6J1KH52_CUCMA	small heat shock protein, chloroplastic-like	Cucurbita maxima	CUCMA
682	A0A6J1GWR4	A0A6J1GWR4_CUCMO	small heat shock protein, chloroplastic-like	Cucurbita moschata	CUCMO
683	A0A6J1DEC6	A0A6J1DEC6_MOMCH	small heat shock protein, chloroplastic-like	Momordica charantia	MOMCH
684	A0A5A7ST00	A0A5A7ST00_CUCME	Small heat shock protein	Cucumis melo var. makuwa	CUCME
685	A0A1S3BEA1	A0A1S3BEA1_CUCME	small heat shock protein, chloroplastic-like	Cucumis melo	CUCME
686	A0A0A0KTF5	A0A0A0KTF5_CUCSA	SHSP domain-containing protein	Cucumis sativus	CUCSA
687	A0A5D3CDB0	A0A5D3CDB0_CUCME	RuBisCO large subunit-binding protein subunit beta	Cucumis melo var. makuwa	CUCME
688	A0A1S3BRL8	A0A1S3BRL8_CUCME	ruBisCO large subunit-binding protein subunit beta, chloroplastic	Cucumis melo	CUCME
689	A0A6J1JIS5	A0A6J1JIS5_CUCMA	ruBisCO large subunit-binding protein subunit beta, chloroplastic-like	Cucurbita maxima	CUCMA
690	A0A6J1HPU9	A0A6J1HPU9_CUCMA	ruBisCO large subunit-binding protein subunit beta, chloroplastic	Cucurbita maxima	CUCMA
691	A0A6J1H9X2	A0A6J1H9X2_CUCMO	ruBisCO large subunit-binding protein subunit beta, chloroplastic-like	Cucurbita moschata	CUCMO
692	A0A6J1ESI9	A0A6J1ESI9_CUCMO	ruBisCO large subunit-binding protein subunit beta, chloroplastic	Cucurbita moschata	CUCMO
693	A0A4Y5WS44	A0A4Y5WS44_CUCPE	RuBisCO2	Cucurbita pepo	CUCPE
694	A0A411HRF7	A0A411HRF7_CUCPE	RuBisCO large subunit-binding protein	Cucurbita pepo subsp. pepo	CUCPE
695	A0A0A0M2C3	A0A0A0M2C3_CUCSA	RuBisCO large subunit-binding protein subunit beta, chloroplastic	Cucumis sativus	CUCSA
696	A0A5A7UMB3	A0A5A7UMB3_CUCME	RuBisCO large subunit-binding protein subunit beta	Cucumis melo var. makuwa	CUCME
697	A0A6J1D389	A0A6J1D389_MOMCH	ruBisCO large subunit-binding protein subunit beta, chloroplastic	Momordica charantia	MOMCH
698	A0A6J1JDR9	A0A6J1JDR9_CUCMA	NADPH-dependent aldehyde reductase 1, chloroplastic-like	Cucurbita maxima	CUCMA
699	A0A5D3CGA5	A0A5D3CGA5_CUCME	Glucose and ribitol dehydrogenase-like protein 1	Cucumis melo var. makuwa	CUCME
700	A0A5A7U4V9	A0A5A7U4V9_CUCME	Glucose and ribitol dehydrogenase-like protein 1	Cucumis melo var. makuwa	CUCME
701	A0A1S3BQQ8	A0A1S3BQQ8_CUCME	glucose and ribitol dehydrogenase homolog 1	Cucumis melo	CUCME
702	A0A6J1DTN4	A0A6J1DTN4_MOMCH	NADPH-dependent aldehyde reductase 1, chloroplastic	Momordica charantia	MOMCH
703	A0A6J1CI89	A0A6J1CI89_MOMCH	NADPH-dependent aldehyde reductase 1, chloroplastic-like	Momordica charantia	MOMCH
704	A0A6J1E3V2	A0A6J1E3V2_CUCMO	NADPH-dependent aldehyde reductase 1, chloroplastic-like	Cucurbita moschata	CUCMO
705	A0A6J1KUR1	A0A6J1KUR1_CUCMA	Proteasome subunit alpha type	Cucurbita maxima	CUCMA
706	A0A6J1IRC6	A0A6J1IRC6_CUCMA	Proteasome subunit alpha type	Cucurbita maxima	CUCMA
707	A0A6J1HND4	A0A6J1HND4_CUCMA	Proteasome subunit alpha type	Cucurbita maxima	CUCMA
708	A0A6J1GFX3	A0A6J1GFX3_CUCMO	Proteasome subunit alpha type	Cucurbita moschata	CUCMO
709	A0A6J1EFT4	A0A6J1EFT4_CUCMO	Proteasome subunit alpha type	Cucurbita moschata	CUCMO
710	A0A6J1E654	A0A6J1E654_CUCMO	Proteasome subunit alpha type	Cucurbita moschata	CUCMO
711	A0A6J1CV86	A0A6J1CV86_MOMCH	Proteasome subunit alpha type	Momordica charantia	MOMCH
712	A0A6J1BU65	A0A6J1BU65_MOMCH	Proteasome subunit alpha type	Momordica charantia	MOMCH
713	A0A5D3CJN2	A0A5D3CJN2_CUCME	Histidine kinase 1 isoform X1	Cucumis melo var. makuwa	CUCME
714	A0A5A7UB43	A0A5A7UB43_CUCME	Histidine kinase 1 isoform X1	Cucumis melo var. makuwa	CUCME
715	A0A5A7SKK4	A0A5A7SKK4_CUCME	Proteasome subunit alpha type	Cucumis melo var. makuwa	CUCME
716	A0A1S3BJW3	A0A1S3BJW3_CUCME	Proteasome subunit alpha type	Cucumis melo	CUCME
717	A0A1S3B226	A0A1S3B226_CUCME	Proteasome subunit alpha type	Cucumis melo	CUCME
718	A0A0A0L115	A0A0A0L115_CUCSA	Proteasome subunit alpha type	Cucumis sativus	CUCSA
719	A0A0A0KKR6	A0A0A0KKR6_CUCSA	Proteasome subunit alpha type	Cucumis sativus	CUCSA
720	A0A0A0LNE3	A0A0A0LNE3_CUCSA	Adenosylhomocysteinase	Cucumis sativus	CUCSA
721	E5LG77	E5LG77_CUCSA	Adenosylhomocysteinase	Cucumis sativus	CUCSA
722	A0A6J1L4M0	A0A6J1L4M0_CUCMA	Adenosylhomocysteinase	Cucurbita maxima	CUCMA
723	A0A6J1H5B7	A0A6J1H5B7_CUCMO	Adenosylhomocysteinase	Cucurbita moschata	CUCMO
724	A0A6J1H3L4	A0A6J1H3L4_CUCMO	Adenosylhomocysteinase	Cucurbita moschata	CUCMO
725	A0A6J1DN98	A0A6J1DN98_MOMCH	Adenosylhomocysteinase	Momordica charantia	MOMCH
726	A0A5D3DDB7	A0A5D3DDB7_CUCME	Adenosylhomocysteinase	Cucumis melo var. makuwa	CUCME
727	A0A1S3C505	A0A1S3C505_CUCME	Adenosylhomocysteinase	Cucumis melo	CUCME
728	A0A6J1IIG7	A0A6J1IIG7_CUCMA	Adenosylhomocysteinase	Cucurbita maxima	CUCMA
729	A0A6J1G5Y4	A0A6J1G5Y4_CUCMO	Adenosylhomocysteinase	Cucurbita moschata	CUCMO
730	A0A6J1CZ87	A0A6J1CZ87_MOMCH	Adenosylhomocysteinase	Momordica charantia	MOMCH
731	A0A5D3D1D9	A0A5D3D1D9_CUCME	Adenosylhomocysteinase	Cucumis melo var. makuwa	CUCME
732	A0A1S3AW37	A0A1S3AW37_CUCME	Adenosylhomocysteinase	Cucumis melo	CUCME
733	A0A0A0L6P4	A0A0A0L6P4_CUCSA	Adenosylhomocysteinase	Cucumis sativus	CUCSA
734	A0A6J1I1N9	A0A6J1I1N9_CUCMA	universal stress protein PHOS32-like	Cucurbita maxima	CUCMA
735	A0A6J1FUZ6	A0A6J1FUZ6_CUCMO	universal stress protein PHOS32	Cucurbita moschata	CUCMO
736	A0A6J1K532	A0A6J1K532_CUCMA	11-beta-hydroxysteroid dehydrogenase 1B-like isoform X1	Cucurbita maxima	CUCMA
737	A0A6J1K142	A0A6J1K142_CUCMA	11-beta-hydroxysteroid dehydrogenase 1B-like isoform X2	Cucurbita maxima	CUCMA
738	A0A6J1GTF6	A0A6J1GTF6_CUCMO	11-beta-hydroxysteroid dehydrogenase 1B-like isoform X1	Cucurbita moschata	CUCMO
739	A0A6J1GT78	A0A6J1GT78_CUCMO	11-beta-hydroxysteroid dehydrogenase 1B-like isoform X2	Cucurbita moschata	CUCMO
740	A0A6J1JLD7	A0A6J1JLD7_CUCMA	sulfite oxidase-like	Cucurbita maxima	CUCMA
741	A0A6J1GTL9	A0A6J1GTL9_CUCMO	sulfite oxidase-like	Cucurbita moschata	CUCMO
742	A0A1S3CHS9	A0A1S3CHS9_CUCME	sulfite oxidase-like	Cucumis melo	CUCME
743	A0A0A0LSD8	A0A0A0LSD8_CUCSA	Sulfite oxidase	Cucumis sativus	CUCSA
744	A0A5A7SRH5	A0A5A7SRH5_CUCME	Sulfite oxidase-like	Cucumis melo var. makuwa	CUCME
745	A0A6J1BYS9	A0A6J1BYS9_MOMCH	sulfite oxidase isoform X2	Momordica charantia	MOMCH
746	A0A6J1BX38	A0A6J1BX38_MOMCH	sulfite oxidase isoform X1	Momordica charantia	MOMCH
747	A0A6J1HY98	A0A6J1HY98_CUCMA	Glucose-6-phosphate 1-epimerase	Cucurbita maxima	CUCMA
748	A0A0A0K626	A0A0A0K626_CUCSA	Usp domain-containing protein	Cucumis sativus	CUCSA
749	A0A5A7TXD4	A0A5A7TXD4_CUCME	Heat shock 70 kDa protein	Cucumis melo var. makuwa	CUCME
750	A0A6J1JMM2	A0A6J1JMM2_CUCMA	heat shock 70 kDa protein	Cucurbita maxima	CUCMA
751	A0A6J1E4P1	A0A6J1E4P1_CUCMO	heat shock 70 kDa protein	Cucurbita moschata	CUCMO
752	A0A1S3BQ34	A0A1S3BQ34_CUCME	heat shock 70 kDa protein	Cucumis melo	CUCME
753	A0A0A0LJF4	A0A0A0LJF4_CUCSA	Heat shock protein 70 family	Cucumis sativus	CUCSA
754	A0A5A7T1S5	A0A5A7T1S5_CUCME	Elongation factor 1-alpha	Cucumis melo var. makuwa	CUCME
755	A0A1S3CKT7	A0A1S3CKT7_CUCME	Elongation factor 1-alpha	Cucumis melo	CUCME
756	A0A0A0KCN9	A0A0A0KCN9_CUCSA	Elongation factor 1-alpha	Cucumis sativus	CUCSA
757	A0A6J1JZ77	A0A6J1JZ77_CUCMA	17.6 kDa class I heat shock protein 3-like	Cucurbita maxima	CUCMA
758	A0A6J1D8X6	A0A6J1D8X6_MOMCH	late embryogenesis abundant protein D-34	Momordica charantia	MOMCH
759	Q40115	Q40115_LUFAE	Ribonuclease (RNase LC1)	Luffa aegyptiaca	LUFAE
760	E5GBS0	E5GBS0_CUCME	40S ribosomal protein S24	Cucumis melo subsp. melo	CUCME
761	A0A6J1HN66	A0A6J1HN66_CUCMA	40S ribosomal protein S24	Cucurbita maxima	CUCMA
762	A0A6J1FGN1	A0A6J1FGN1_CUCMO	40S ribosomal protein S24	Cucurbita moschata	CUCMO
763	A0A6J1CN14	A0A6J1CN14_MOMCH	40S ribosomal protein S24	Momordica charantia	MOMCH
764	A0A5D3D4C1	A0A5D3D4C1_CUCME	40S ribosomal protein S24	Cucumis melo var. makuwa	CUCME
765	A0A1S3C1J8	A0A1S3C1J8_CUCME	40S ribosomal protein S24	Cucumis melo	CUCME
766	A0A0A0LFK1	A0A0A0LFK1_CUCSA	40S ribosomal protein S24	Cucumis sativus	CUCSA
767	A0A6J1KJ42	A0A6J1KJ42_CUCMA	40S ribosomal protein S24	Cucurbita maxima	CUCMA
768	A0A6J1I401	A0A6J1I401_CUCMA	40S ribosomal protein S24	Cucurbita maxima	CUCMA
769	A0A6J1G4D5	A0A6J1G4D5_CUCMO	40S ribosomal protein S24	Cucurbita moschata	CUCMO
770	A0A6J1F3Y6	A0A6J1F3Y6_CUCMO	40S ribosomal protein S24	Cucurbita moschata	CUCMO
771	A0A5D3E1B6	A0A5D3E1B6_CUCME	40S ribosomal protein S24	Cucumis melo var. makuwa	CUCME
772	A0A1S3CHL4	A0A1S3CHL4_CUCME	40S ribosomal protein S24	Cucumis melo	CUCME
773	A0A0A0LYE3	A0A0A0LYE3_CUCSA	40S ribosomal protein S24	Cucumis sativus	CUCSA
774	A0A6J1KZK2	A0A6J1KZK2_CUCMA	GTP-binding protein YPTM2	Cucurbita maxima	CUCMA
775	A0A6J1K501	A0A6J1K501_CUCMA	ras-related protein RABD2c	Cucurbita maxima	CUCMA
776	A0A6J1I9Q5	A0A6J1I9Q5_CUCMA	ras-related protein RABD2c-like	Cucurbita maxima	CUCMA
777	A0A6J1HN53	A0A6J1HN53_CUCMA	GTP-binding protein YPTM2-like	Cucurbita maxima	CUCMA
778	A0A6J1H3U9	A0A6J1H3U9_CUCMO	ras-related protein RABD2c-like	Cucurbita moschata	CUCMO
779	A0A6J1G9D5	A0A6J1G9D5_CUCMO	GTP-binding protein YPTM2-like	Cucurbita moschata	CUCMO
780	A0A6J1EV78	A0A6J1EV78_CUCMO	ras-related protein RABD2c	Cucurbita moschata	CUCMO
781	A0A6J1E6M6	A0A6J1E6M6_CUCMO	GTP-binding protein YPTM2-like	Cucurbita moschata	CUCMO
782	A0A6J1DYV6	A0A6J1DYV6_MOMCH	ras-related protein RABD2c	Momordica charantia	MOMCH
783	A0A6J1DMM8	A0A6J1DMM8_MOMCH	GTP-binding protein YPTM2-like	Momordica charantia	MOMCH
784	A0A5D3CJS0	A0A5D3CJS0_CUCME	GTP-binding protein YPTM2-like	Cucumis melo var. makuwa	CUCME
785	A0A5A7TAX6	A0A5A7TAX6_CUCME	Ras-related protein RABD2c	Cucumis melo var. makuwa	CUCME
786	A0A1S3CQ93	A0A1S3CQ93_CUCME	ras-related protein RABD2c	Cucumis melo	CUCME
787	A0A1S3BJX6	A0A1S3BJX6_CUCME	GTP-binding protein YPTM2-like	Cucumis melo	CUCME
788	A0A0A0LID7	A0A0A0LID7_CUCSA	GTP-binding protein YPTM2-like	Cucumis sativus	CUCSA
789	A0A0A0L5E9	A0A0A0L5E9_CUCSA	GTP-binding protein YPTM2-like	Cucumis sativus	CUCSA
790	A0A6J1EEF0	A0A6J1EEF0_CUCMO	ras-related protein RABC1-like	Cucurbita moschata	CUCMO
791	A0A6J1DJX3	A0A6J1DJX3_MOMCH	ras-related protein RABC1-like	Momordica charantia	MOMCH
792	A0A5A7V1Q4	A0A5A7V1Q4_CUCME	Ras-related protein RABC1 isoform X1	Cucumis melo var. makuwa	CUCME
793	A0A1S4DVW9	A0A1S4DVW9_CUCME	ras-related protein RABC1 isoform X1	Cucumis melo	CUCME
794	A0A0A0KH59	A0A0A0KH59_CUCSA	Ras-related protein RABC1-like	Cucumis sativus	CUCSA
795	A0A097BTY5	A0A097BTY5_CITLA	RAS-related protein RABC1	Citrullus lanatus	CITLA
796	A0A6J1KYN0	A0A6J1KYN0_CUCMA	ras-related protein RABE1a-like	Cucurbita maxima	CUCMA
797	A0A6J1KX78	A0A6J1KX78_CUCMA	ras-related protein RABE1c-like	Cucurbita maxima	CUCMA
798	A0A6J1JMZ9	A0A6J1JMZ9_CUCMA	ras-related protein RABC2a-like	Cucurbita maxima	CUCMA
799	A0A6J1JJU9	A0A6J1JJU9_CUCMA	ras-related protein RABD2c-like	Cucurbita maxima	CUCMA
800	A0A6J1JI01	A0A6J1JI01_CUCMA	ras-related protein RABE1c-like	Cucurbita maxima	CUCMA
801	A0A6J1IQN1	A0A6J1IQN1_CUCMA	ras-related protein RABE1a	Cucurbita maxima	CUCMA
802	A0A6J1IFD7	A0A6J1IFD7_CUCMA	ras-related protein RABE1c-like	Cucurbita maxima	CUCMA
803	A0A6J1I6S3	A0A6J1I6S3_CUCMA	ras-related protein RABE1a-like	Cucurbita maxima	CUCMA
804	A0A6J1HTI7	A0A6J1HTI7_CUCMA	ras-related protein RABE1c-like	Cucurbita maxima	CUCMA
805	A0A6J1HI68	A0A6J1HI68_CUCMO	ras-related protein RABE1a	Cucurbita moschata	CUCMO
806	A0A6J1H1V4	A0A6J1H1V4_CUCMO	ras-related protein RABE1c-like	Cucurbita moschata	CUCMO
807	A0A6J1GLE8	A0A6J1GLE8_CUCMO	ras-related protein RABC2a-like	Cucurbita moschata	CUCMO
808	A0A6J1GDV8	A0A6J1GDV8_CUCMO	ras-related protein RABE1a-like	Cucurbita moschata	CUCMO
809	A0A6J1G6M1	A0A6J1G6M1_CUCMO	ras-related protein RABE1c	Cucurbita moschata	CUCMO
810	A0A6J1FYD5	A0A6J1FYD5_CUCMO	ras-related protein RABE1c-like	Cucurbita moschata	CUCMO
811	A0A6J1FW69	A0A6J1FW69_CUCMO	ras-related protein RABE1c-like	Cucurbita moschata	CUCMO
812	A0A6J1FR03	A0A6J1FR03_CUCMO	ras-related protein RABD2c-like	Cucurbita moschata	CUCMO
813	A0A6J1F847	A0A6J1F847_CUCMO	ras-related protein RABE1a-like	Cucurbita moschata	CUCMO
814	A0A6J1EV62	A0A6J1EV62_CUCMO	ras-related protein RABC1-like	Cucurbita moschata	CUCMO
815	A0A6J1D4V3	A0A6J1D4V3_MOMCH	ras-related protein RABE1c-like	Momordica charantia	MOMCH
816	A0A6J1CX48	A0A6J1CX48_MOMCH	ras-related protein RABE1a	Momordica charantia	MOMCH
817	A0A6J1CS03	A0A6J1CS03_MOMCH	ras-related protein RABE1a-like	Momordica charantia	MOMCH
818	A0A6J1CJB0	A0A6J1CJB0_MOMCH	ras-related protein RABD2c-like	Momordica charantia	MOMCH
819	A0A6J1BW00	A0A6J1BW00_MOMCH	ras-related protein RABC2a-like	Momordica charantia	MOMCH
820	A0A5D3CYB3	A0A5D3CYB3_CUCME	Ras-related protein RABD2c	Cucumis melo var. makuwa	CUCME
821	A0A5D3BLP5	A0A5D3BLP5_CUCME	Ras-related protein RABC2a-like	Cucumis melo var. makuwa	CUCME
822	A0A5A7U9Z4	A0A5A7U9Z4_CUCME	Ras-related protein RABE1c-like	Cucumis melo var. makuwa	CUCME
823	A0A5A7TZH3	A0A5A7TZH3_CUCME	Ras-related protein RABE1a	Cucumis melo var. makuwa	CUCME
824	A0A5A7TLI2	A0A5A7TLI2_CUCME	Ras-related protein RABE1c-like	Cucumis melo var. makuwa	CUCME
825	A0A1S3CGK2	A0A1S3CGK2_CUCME	ras-related protein RABE1c-like	Cucumis melo	CUCME
826	A0A1S3C3K9	A0A1S3C3K9_CUCME	ras-related protein RABC2a-like	Cucumis melo	CUCME
827	A0A1S3BWQ8	A0A1S3BWQ8_CUCME	ras-related protein RABD2a-like	Cucumis melo	CUCME
828	A0A1S3BJJ0	A0A1S3BJJ0_CUCME	ras-related protein RABE1c	Cucumis melo	CUCME
829	A0A1S3BIM8	A0A1S3BIM8_CUCME	ras-related protein RABE1a	Cucumis melo	CUCME
830	A0A1S3B6S9	A0A1S3B6S9_CUCME	ras-related protein RABE1c-like	Cucumis melo	CUCME
831	A0A0A0LN27	A0A0A0LN27_CUCSA	Ras-related protein RABC2a-like	Cucumis sativus	CUCSA
832	A0A0A0LA80	A0A0A0LA80_CUCSA	Ras-related protein RABE1c-like	Cucumis sativus	CUCSA
833	A0A0A0L249	A0A0A0L249_CUCSA	Ras-related protein RABE1c-like	Cucumis sativus	CUCSA
834	A0A0A0KUE5	A0A0A0KUE5_CUCSA	GTP-binding protein YPTM2-like	Cucumis sativus	CUCSA
835	A0A0A0KLV7	A0A0A0KLV7_CUCSA	Ras-related protein RABE1c-like	Cucumis sativus	CUCSA
836	A0A0A0KHW0	A0A0A0KHW0_CUCSA	Ras-related protein RABE1c-like	Cucumis sativus	CUCSA
837	A0A6J1K4D2	A0A6J1K4D2_CUCMA	calmodulin-7	Cucurbita maxima	CUCMA
838	A0A6J1HTK6	A0A6J1HTK6_CUCMA	calmodulin-7-like	Cucurbita maxima	CUCMA
839	A0A6J1HS95	A0A6J1HS95_CUCMA	calmodulin	Cucurbita maxima	CUCMA
840	A0A6J1H9Q6	A0A6J1H9Q6_CUCMO	calmodulin-7-like	Cucurbita moschata	CUCMO
841	A0A6J1H172	A0A6J1H172_CUCMO	calmodulin-7	Cucurbita moschata	CUCMO
842	A0A6J1GFV9	A0A6J1GFV9_CUCMO	calmodulin	Cucurbita moschata	CUCMO
843	A0A6J1DK82	A0A6J1DK82_MOMCH	calmodulin-7	Momordica charantia	MOMCH
844	A0A6J1D2Z3	A0A6J1D2Z3_MOMCH	calmodulin-7-like	Momordica charantia	MOMCH
845	A0A5D3CF53	A0A5D3CF53_CUCME	Calmodulin-7	Cucumis melo var. makuwa	CUCME
846	A0A5A7VKH8	A0A5A7VKH8_CUCME	Calmodulin-like	Cucumis melo var. makuwa	CUCME
847	A0A5A7UIG9	A0A5A7UIG9_CUCME	Calmodulin-7-like	Cucumis melo var. makuwa	CUCME
848	A0A5A7T9E8	A0A5A7T9E8_CUCME	Calmodulin-2/4-like	Cucumis melo var. makuwa	CUCME
849	A0A1S3CLW9	A0A1S3CLW9_CUCME	calmodulin	Cucumis melo	CUCME
850	A0A1S3BRP1	A0A1S3BRP1_CUCME	calmodulin-7-like	Cucumis melo	CUCME
851	A0A1S3BN00	A0A1S3BN00_CUCME	calmodulin-7	Cucumis melo	CUCME
852	A0A0A0M2G5	A0A0A0M2G5_CUCSA	Calmodulin	Cucumis sativus	CUCSA
853	A0A0A0KYG1	A0A0A0KYG1_CUCSA	Calmodulin	Cucumis sativus	CUCSA
854	A0A0A0KWT3	A0A0A0KWT3_CUCSA	Calmodulin	Cucumis sativus	CUCSA
855	A0A6J1HWJ4	A0A6J1HWJ4_CUCMA	calmodulin-like	Cucurbita maxima	CUCMA
856	A0A6J1JWC7	A0A6J1JWC7_CUCMA	40S ribosomal protein S12	Cucurbita maxima	CUCMA
857	A0A6J1JGV5	A0A6J1JGV5_CUCMA	40S ribosomal protein S12	Cucurbita maxima	CUCMA
858	A0A6J1GQC3	A0A6J1GQC3_CUCMO	40S ribosomal protein S12	Cucurbita moschata	CUCMO
859	A0A6J1FU69	A0A6J1FU69_CUCMO	40S ribosomal protein S12	Cucurbita moschata	CUCMO
860	A0A5D3BJY5	A0A5D3BJY5_CUCME	40S ribosomal protein S12	Cucumis melo var. makuwa	CUCME
861	A0A1S3C6L3	A0A1S3C6L3_CUCME	40S ribosomal protein S12	Cucumis melo	CUCME
862	A0A0A0LM61	A0A0A0LM61_CUCSA	40S ribosomal protein S12	Cucumis sativus	CUCSA
863	A0A6J1L207	A0A6J1L207_CUCMA	40S ribosomal protein S12	Cucurbita maxima	CUCMA
864	A0A6J1KYK1	A0A6J1KYK1_CUCMA	40S ribosomal protein S12	Cucurbita maxima	CUCMA
865	A0A6J1H7K2	A0A6J1H7K2_CUCMO	40S ribosomal protein S12	Cucurbita moschata	CUCMO
866	A0A6J1G761	A0A6J1G761_CUCMO	40S ribosomal protein S12	Cucurbita moschata	CUCMO
867	A0A6J1DHK5	A0A6J1DHK5_MOMCH	40S ribosomal protein S12	Momordica charantia	MOMCH
868	A0A6J1CYT4	A0A6J1CYT4_MOMCH	40S ribosomal protein S12	Momordica charantia	MOMCH
869	A0A5A7UX10	A0A5A7UX10_CUCME	40S ribosomal protein S12	Cucumis melo var. makuwa	CUCME
870	A0A1S3CDM3	A0A1S3CDM3_CUCME	40S ribosomal protein S12	Cucumis melo	CUCME
871	A0A0A0KA08	A0A0A0KA08_CUCSA	40S ribosomal protein S12	Cucumis sativus	CUCSA
872	A0A6J1IBC7	A0A6J1IBC7_CUCMA	60S ribosomal protein L38 isoform X1	Cucurbita maxima	CUCMA
873	A0A6J1I9U6	A0A6J1I9U6_CUCMA	60S ribosomal protein L38	Cucurbita maxima	CUCMA
874	A0A6J1G3M5	A0A6J1G3M5_CUCMO	60S ribosomal protein L38 isoform X1	Cucurbita moschata	CUCMO
875	A0A6J1G3I5	A0A6J1G3I5_CUCMO	60S ribosomal protein L38	Cucurbita moschata	CUCMO
876	A0A6J1DXR4	A0A6J1DXR4_MOMCH	60S ribosomal protein L38-like isoform X1	Momordica charantia	MOMCH
877	A0A6J1DXK0	A0A6J1DXK0_MOMCH	60S ribosomal protein L38-like isoform X3	Momordica charantia	MOMCH
878	A0A6J1CW23	A0A6J1CW23_MOMCH	60S ribosomal protein L38	Momordica charantia	MOMCH
879	A0A5D3DLQ7	A0A5D3DLQ7_CUCME	Putative 60S ribosomal protein L38	Cucumis melo var. makuwa	CUCME
880	A0A5A7TEP5	A0A5A7TEP5_CUCME	Putative 60S ribosomal protein L38	Cucumis melo var. makuwa	CUCME
881	A0A1S3CB44	A0A1S3CB44_CUCME	60S ribosomal protein L38	Cucumis melo	CUCME
882	A0A0A0LSS2	A0A0A0LSS2_CUCSA	60S ribosomal protein L38	Cucumis sativus	CUCSA
883	A0A0A0LJV5	A0A0A0LJV5_CUCSA	60S ribosomal protein L38	Cucumis sativus	CUCSA
884	A0A0A0KBT2	A0A0A0KBT2_CUCSA	60S ribosomal protein L38	Cucumis sativus	CUCSA
885	A0A6J1KTU8	A0A6J1KTU8_CUCMA	60S ribosomal protein L38-like	Cucurbita maxima	CUCMA
886	A0A6J1H598	A0A6J1H598_CUCMO	60S ribosomal protein L38-like	Cucurbita moschata	CUCMO
887	A0A5D3DLP8	A0A5D3DLP8_CUCME	60S ribosomal protein L38	Cucumis melo var. makuwa	CUCME
888	A0A0A0K9Z5	A0A0A0K9Z5_CUCSA	60S ribosomal protein L38	Cucumis sativus	CUCSA
889	A0A6J1EVM0	A0A6J1EVM0_CUCMO	NAD(P)H dehydrogenase (quinone)	Cucurbita moschata	CUCMO
890	A0A6J1JCT9	A0A6J1JCT9_CUCMA	NAD(P)H dehydrogenase (quinone)	Cucurbita maxima	CUCMA
891	A0A6J1KL26	A0A6J1KL26_CUCMA	NAD(P)H dehydrogenase (quinone)	Cucurbita maxima	CUCMA
892	A0A6J1K0V0	A0A6J1K0V0_CUCMA	NAD(P)H dehydrogenase (quinone)	Cucurbita maxima	CUCMA
893	A0A6J1FMS4	A0A6J1FMS4_CUCMO	NAD(P)H dehydrogenase (quinone)	Cucurbita moschata	CUCMO
894	A0A6J1ELW1	A0A6J1ELW1_CUCMO	NAD(P)H dehydrogenase (quinone)	Cucurbita moschata	CUCMO
895	A0A6J1DUN7	A0A6J1DUN7_MOMCH	NAD(P)H dehydrogenase (quinone)	Momordica charantia	MOMCH
896	A0A6J1CKQ8	A0A6J1CKQ8_MOMCH	NAD(P)H dehydrogenase (quinone)	Momordica charantia	MOMCH
897	A0A5A7SHW2	A0A5A7SHW2_CUCME	NAD(P)H dehydrogenase (quinone)	Cucumis melo var. makuwa	CUCME
898	A0A1S3BTK5	A0A1S3BTK5_CUCME	NAD(P)H dehydrogenase (quinone)	Cucumis melo	CUCME
899	A0A0A0L325	A0A0A0L325_CUCSA	NAD(P)H dehydrogenase (quinone)	Cucumis sativus	CUCSA
900	A0A6J1DIY3	A0A6J1DIY3_MOMCH	SNF1-related protein kinase regulatory subunit gamma-like PV42a	Momordica charantia	MOMCH
901	A0A6J1ITT2	A0A6J1ITT2_CUCMA	SNF1-related protein kinase regulatory subunit gamma-like PV42a	Cucurbita maxima	CUCMA
902	A0A6J1GXB5	A0A6J1GXB5_CUCMO	SNF1-related protein kinase regulatory subunit gamma-like PV42a	Cucurbita moschata	CUCMO
903	A0A5A7TQS5	A0A5A7TQS5_CUCME	SNF1-related protein kinase regulatory subunit gamma-like PV42a	Cucumis melo var. makuwa	CUCME
904	A0A1S3BY75	A0A1S3BY75_CUCME	SNF1-related protein kinase regulatory subunit gamma-like PV42a	Cucumis melo	CUCME
905	A0A0A0KYI0	A0A0A0KYI0_CUCSA	CBS domain-containing protein	Cucumis sativus	CUCSA
906	A0A6J1CFM0	A0A6J1CFM0_MOMCH	60S ribosomal protein L8-like	Momordica charantia	MOMCH
907	A0A5A7V8H5	A0A5A7V8H5_CUCME	60S ribosomal protein L8	Cucumis melo var. makuwa	CUCME
908	A0A1S3BYI5	A0A1S3BYI5_CUCME	60S ribosomal protein L8	Cucumis melo	CUCME
909	A0A0A0L7L1	A0A0A0L7L1_CUCSA	Ribosomal_L2_C domain-containing protein	Cucumis sativus	CUCSA
910	A0A6J1HHP9	A0A6J1HHP9_CUCMO	60S ribosomal protein L8-3	Cucurbita moschata	CUCMO
911	A0A6J1GGQ3	A0A6J1GGQ3_CUCMO	60S ribosomal protein L8-1	Cucurbita moschata	CUCMO
912	A0A6J1BUD7	A0A6J1BUD7_MOMCH	60S ribosomal protein L8	Momordica charantia	MOMCH
913	A0A5D3CL65	A0A5D3CL65_CUCME	60S ribosomal protein L8-3	Cucumis melo var. makuwa	CUCME
914	A0A1S3B1I8	A0A1S3B1I8_CUCME	60S ribosomal protein L8-3	Cucumis melo	CUCME
915	A0A0A0KKM7	A0A0A0KKM7_CUCSA	Ribosomal_L2_C domain-containing protein	Cucumis sativus	CUCSA
916	A0A6J1J2H3	A0A6J1J2H3_CUCMA	60S ribosomal protein L8	Cucurbita maxima	CUCMA
917	A0A6J1IG32	A0A6J1IG32_CUCMA	60S ribosomal protein L8-1-like	Cucurbita maxima	CUCMA
918	A0A6J1FKG6	A0A6J1FKG6_CUCMO	60S ribosomal protein L8	Cucurbita moschata	CUCMO
919	A0A6J1F853	A0A6J1F853_CUCMO	60S ribosomal protein L8-1-like	Cucurbita moschata	CUCMO
920	A0A5D3B9E1	A0A5D3B9E1_CUCME	60S ribosomal protein L8-1	Cucumis melo var. makuwa	CUCME
921	A0A6J1CCX8	A0A6J1CCX8_MOMCH	universal stress protein PHOS32-like	Momordica charantia	MOMCH
922	A0A5A7T5U8	A0A5A7T5U8_CUCME	Universal stress protein PHOS32-like	Cucumis melo var. makuwa	CUCME
923	A0A5A7SZQ0	A0A5A7SZQ0_CUCME	Universal stress protein PHOS32-like	Cucumis melo var. makuwa	CUCME
924	A0A1S3C097	A0A1S3C097_CUCME	uncharacterized protein LOC103494984	Cucumis melo	CUCME
925	A0A1S3BYL4	A0A1S3BYL4_CUCME	uncharacterized protein LOC103494986	Cucumis melo	CUCME
926	A0A0A0LIJ3	A0A0A0LIJ3_CUCSA	Usp domain-containing protein	Cucumis sativus	CUCSA
927	A0A0A0LGC9	A0A0A0LGC9_CUCSA	Usp domain-containing protein	Cucumis sativus	CUCSA
928	A0A6J1IUD8	A0A6J1IUD8_CUCMA	universal stress protein PHOS32-like	Cucurbita maxima	CUCMA
929	A0A6J1IJU6	A0A6J1IJU6_CUCMA	universal stress protein PHOS32-like	Cucurbita maxima	CUCMA
930	A0A6J1IG26	A0A6J1IG26_CUCMA	universal stress protein PHOS32-like	Cucurbita maxima	CUCMA
931	A0A6J1FRF1	A0A6J1FRF1_CUCMO	universal stress protein PHOS32-like	Cucurbita moschata	CUCMO
932	A0A6J1FDP6	A0A6J1FDP6_CUCMO	universal stress protein PHOS32-like isoform X2	Cucurbita moschata	CUCMO
933	A0A6J1F8H1	A0A6J1F8H1_CUCMO	universal stress protein PHOS32-like	Cucurbita moschata	CUCMO
934	A0A6J1F8B4	A0A6J1F8B4_CUCMO	universal stress protein PHOS32-like isoform X1	Cucurbita moschata	CUCMO
935	A0A6J1C8S3	A0A6J1C8S3_MOMCH	probable serine protease EDA2 isoform X1	Momordica charantia	MOMCH
936	A0A6J1C5L7	A0A6J1C5L7_MOMCH	probable serine protease EDA2 isoform X2	Momordica charantia	MOMCH
937	A0A6J1J6M0	A0A6J1J6M0_CUCMA	probable serine protease EDA2 isoform X1	Cucurbita maxima	CUCMA
938	A0A6J1J3F7	A0A6J1J3F7_CUCMA	probable serine protease EDA2 isoform X2	Cucurbita maxima	CUCMA
939	A0A6J1IWW4	A0A6J1IWW4_CUCMA	probable serine protease EDA2	Cucurbita maxima	CUCMA
940	A0A6J1FWY6	A0A6J1FWY6_CUCMO	probable serine protease EDA2	Cucurbita moschata	CUCMO
941	A0A6J1ENW5	A0A6J1ENW5_CUCMO	probable serine protease EDA2 isoform X1	Cucurbita moschata	CUCMO
942	A0A6J1ENA5	A0A6J1ENA5_CUCMO	probable serine protease EDA2 isoform X2	Cucurbita moschata	CUCMO
943	A0A6J1C577	A0A6J1C577_MOMCH	probable serine protease EDA2	Momordica charantia	MOMCH
944	A0A5D3CZ61	A0A5D3CZ61_CUCME	Putative serine protease EDA2 isoform X1	Cucumis melo var. makuwa	CUCME
945	A0A5A7TNV4	A0A5A7TNV4_CUCME	Putative serine protease EDA2 isoform X1	Cucumis melo var. makuwa	CUCME
946	A0A1S3BT07	A0A1S3BT07_CUCME	probable serine protease EDA2 isoform X1	Cucumis melo	CUCME
947	A0A1S3BSX5	A0A1S3BSX5_CUCME	probable serine protease EDA2 isoform X2	Cucumis melo	CUCME
948	A0A0A0KWR4	A0A0A0KWR4_CUCSA	Serine protease EDA2	Cucumis sativus	CUCSA
949	A0A5D3C2B4	A0A5D3C2B4_CUCME	18 kDa seed maturation protein	Cucumis melo var. makuwa	CUCME
950	A0A1S3B5R4	A0A1S3B5R4_CUCME	18 kDa seed maturation protein	Cucumis melo	CUCME
951	A0A0A0KZ59	A0A0A0KZ59_CUCSA	18 kDa seed maturation protein	Cucumis sativus	CUCSA
952	A0A6J1HN24	A0A6J1HN24_CUCMA	late embryogenesis abundant protein 46	Cucurbita maxima	CUCMA
953	A0A6J1EAR4	A0A6J1EAR4_CUCMO	late embryogenesis abundant protein 46	Cucurbita moschata	CUCMO
954	A0A0A0KR45	A0A0A0KR45_CUCSA	Glutaredoxin	Cucumis sativus	CUCSA
955	A0A6J1KD96	A0A6J1KD96_CUCMA	Lactoylglutathione lyase	Cucurbita maxima	CUCMA
956	A0A6J1HR58	A0A6J1HR58_CUCMA	Lactoylglutathione lyase	Cucurbita maxima	CUCMA
957	A0A6J1G2T5	A0A6J1G2T5_CUCMO	Lactoylglutathione lyase	Cucurbita moschata	CUCMO
958	A0A6J1EP21	A0A6J1EP21_CUCMO	Lactoylglutathione lyase	Cucurbita moschata	CUCMO
959	A0A6J1DWW7	A0A6J1DWW7_MOMCH	Lactoylglutathione lyase	Momordica charantia	MOMCH
960	A0A5D3CHI0	A0A5D3CHI0_CUCME	Lactoylglutathione lyase	Cucumis melo var. makuwa	CUCME
961	A0A5D3BQ37	A0A5D3BQ37_CUCME	Lactoylglutathione lyase	Cucumis melo var. makuwa	CUCME
962	A0A5A7V735	A0A5A7V735_CUCME	Lactoylglutathione lyase	Cucumis melo var. makuwa	CUCME
963	A0A1S3CHR1	A0A1S3CHR1_CUCME	Lactoylglutathione lyase	Cucumis melo	CUCME
964	A0A1S3CHN8	A0A1S3CHN8_CUCME	Lactoylglutathione lyase	Cucumis melo	CUCME
965	A0A1S3C874	A0A1S3C874_CUCME	Lactoylglutathione lyase	Cucumis melo	CUCME
966	A0A0A0LHW7	A0A0A0LHW7_CUCSA	Lactoylglutathione lyase	Cucumis sativus	CUCSA
967	A0A6J1GDS2	A0A6J1GDS2_CUCMO	Lactoylglutathione lyase	Cucurbita moschata	CUCMO
968	A0A0A0KJW2	A0A0A0KJW2_CUCSA	Lactoylglutathione lyase	Cucumis sativus	CUCSA
969	A0A5D3CNL5	A0A5D3CNL5_CUCME	Lactoylglutathione lyase	Cucumis melo var. makuwa	CUCME
970	A0A1S3B032	A0A1S3B032_CUCME	Lactoylglutathione lyase	Cucumis melo	CUCME
971	A0A6J1CMF4	A0A6J1CMF4_MOMCH	Lactoylglutathione lyase	Momordica charantia	MOMCH
972	A6YTD0	A6YTD0_CUCME	Mitochondrial Rho GTPase	Cucumis melo subsp. melo	CUCME
973	A0A5A7TWT3	A0A5A7TWT3_CUCME	Mitochondrial Rho GTPase	Cucumis melo var. makuwa	CUCME
974	A0A1S3BYW1	A0A1S3BYW1_CUCME	Mitochondrial Rho GTPase	Cucumis melo	CUCME
975	A0A6J1KEX9	A0A6J1KEX9_CUCMA	Mitochondrial Rho GTPase	Cucurbita maxima	CUCMA
976	A0A6J1G4I4	A0A6J1G4I4_CUCMO	Mitochondrial Rho GTPase	Cucurbita moschata	CUCMO
977	A0A0A0LIM9	A0A0A0LIM9_CUCSA	Mitochondrial Rho GTPase	Cucumis sativus	CUCSA
978	A0A6J1HP91	A0A6J1HP91_CUCMA	Mitochondrial Rho GTPase	Cucurbita maxima	CUCMA
979	A0A6J1FBX7	A0A6J1FBX7_CUCMO	Mitochondrial Rho GTPase	Cucurbita moschata	CUCMO
980	A0A6J1DB18	A0A6J1DB18_MOMCH	Mitochondrial Rho GTPase	Momordica charantia	MOMCH
981	A0A6J1K5Z7	A0A6J1K5Z7_CUCMA	Ferritin	Cucurbita maxima	CUCMA
982	A0A6J1FM95	A0A6J1FM95_CUCMO	Ferritin	Cucurbita moschata	CUCMO
983	A0A6J1IP51	A0A6J1IP51_CUCMA	Ferritin	Cucurbita maxima	CUCMA
984	A0A6J1GY11	A0A6J1GY11_CUCMO	Ferritin	Cucurbita moschata	CUCMO
985	A0A6J1CZB4	A0A6J1CZB4_MOMCH	Ferritin	Momordica charantia	MOMCH
986	A0A5A7SX33	A0A5A7SX33_CUCME	Ferritin	Cucumis melo var. makuwa	CUCME
987	A0A1S3C0P9	A0A1S3C0P9_CUCME	Ferritin	Cucumis melo	CUCME
988	A0A0A0KM69	A0A0A0KM69_CUCSA	Ferritin	Cucumis sativus	CUCSA
989	A0A6J1BQG1	A0A6J1BQG1_MOMCH	14-3-3 protein 7	Momordica charantia	MOMCH
990	A0A6J1IW45	A0A6J1IW45_CUCMA	40S ribosomal protein S3a	Cucurbita maxima	CUCMA
991	A0A6J1IG66	A0A6J1IG66_CUCMA	40S ribosomal protein S3a	Cucurbita maxima	CUCMA
992	A0A6J1G8R6	A0A6J1G8R6_CUCMO	40S ribosomal protein S3a	Cucurbita moschata	CUCMO
993	A0A6J1CAG4	A0A6J1CAG4_MOMCH	40S ribosomal protein S3a	Momordica charantia	MOMCH
994	A0A6J1GW62	A0A6J1GW62_CUCMO	40S ribosomal protein S3a	Cucurbita moschata	CUCMO
995	A0A6J1CCH3	A0A6J1CCH3_MOMCH	40S ribosomal protein S3a	Momordica charantia	MOMCH
996	A0A6J1KYM2	A0A6J1KYM2_CUCMA	40S ribosomal protein S3a	Cucurbita maxima	CUCMA
997	A0A6J1KJB0	A0A6J1KJB0_CUCMA	40S ribosomal protein S3a	Cucurbita maxima	CUCMA
998	A0A6J1H3P8	A0A6J1H3P8_CUCMO	40S ribosomal protein S3a	Cucurbita moschata	CUCMO
999	A0A6J1ER42	A0A6J1ER42_CUCMO	40S ribosomal protein S3a	Cucurbita moschata	CUCMO
1000	A0A5D3CZ21	A0A5D3CZ21_CUCME	40S ribosomal protein S3a	Cucumis melo var. makuwa	CUCME
1001	A0A1S3AXI4	A0A1S3AXI4_CUCME	40S ribosomal protein S3a	Cucumis melo	CUCME
1002	A0A0A0L4P6	A0A0A0L4P6_CUCSA	40S ribosomal protein S3a	Cucumis sativus	CUCSA
1003	A0A6J1KEY6	A0A6J1KEY6_CUCMA	40S ribosomal protein S9-2-like	Cucurbita maxima	CUCMA
1004	A0A6J1JAT4	A0A6J1JAT4_CUCMA	40S ribosomal protein S9-2-like	Cucurbita maxima	CUCMA
1005	A0A6J1HZN1	A0A6J1HZN1_CUCMA	40S ribosomal protein S9-2	Cucurbita maxima	CUCMA
1006	A0A6J1GZA1	A0A6J1GZA1_CUCMO	40S ribosomal protein S9-2-like	Cucurbita moschata	CUCMO
1007	A0A6J1GBU2	A0A6J1GBU2_CUCMO	40S ribosomal protein S9-2-like	Cucurbita moschata	CUCMO
1008	A0A6J1FZI5	A0A6J1FZI5_CUCMO	40S ribosomal protein S9-2	Cucurbita moschata	CUCMO
1009	A0A6J1EC07	A0A6J1EC07_CUCMO	40S ribosomal protein S9-2-like	Cucurbita moschata	CUCMO
1010	A0A6J1DCX8	A0A6J1DCX8_MOMCH	40S ribosomal protein S9-2	Momordica charantia	MOMCH
1011	A0A6J1CL41	A0A6J1CL41_MOMCH	40S ribosomal protein S9-2-like	Momordica charantia	MOMCH
1012	A0A5D3BMY4	A0A5D3BMY4_CUCME	40S ribosomal protein S9-2-like	Cucumis melo var. makuwa	CUCME
1013	A0A1S3CA34	A0A1S3CA34_CUCME	40S ribosomal protein S9-2	Cucumis melo	CUCME
1014	A0A0A0KSN1	A0A0A0KSN1_CUCSA	S4 RNA-binding domain-containing protein	Cucumis sativus	CUCSA
1015	Q9SBL9	Q9SBL9_CITLA	Wrp15a	Citrullus lanatus	CITLA
1016	A0A6J1JX40	A0A6J1JX40_CUCMA	40S ribosomal protein S15a-1	Cucurbita maxima	CUCMA
1017	A0A6J1JS60	A0A6J1JS60_CUCMA	40S ribosomal protein S15a-1	Cucurbita maxima	CUCMA
1018	A0A6J1FJB0	A0A6J1FJB0_CUCMO	40S ribosomal protein S15a-1	Cucurbita moschata	CUCMO
1019	A0A6J1BY30	A0A6J1BY30_MOMCH	40S ribosomal protein S15a-1	Momordica charantia	MOMCH
1020	A0A5A7SSH5	A0A5A7SSH5_CUCME	40S ribosomal protein S15a-1	Cucumis melo var. makuwa	CUCME
1021	A0A1S3CPB7	A0A1S3CPB7_CUCME	40S ribosomal protein S15a-1	Cucumis melo	CUCME
1022	A0A0A0KZP3	A0A0A0KZP3_CUCSA	30S ribosomal protein S8, chloroplastic	Cucumis sativus	CUCSA
1023	A0A6J1E5M9	A0A6J1E5M9_CUCMO	40S ribosomal protein S15a-1	Cucurbita moschata	CUCMO
1024	A0A6J1J9L0	A0A6J1J9L0_CUCMA	60S acidic ribosomal protein P0	Cucurbita maxima	CUCMA
1025	A0A6J1H1U9	A0A6J1H1U9_CUCMO	60S acidic ribosomal protein P0	Cucurbita moschata	CUCMO
1026	A0A6J1DWE3	A0A6J1DWE3_MOMCH	60S acidic ribosomal protein P0	Momordica charantia	MOMCH
1027	A0A6J1K610	A0A6J1K610_CUCMA	60S acidic ribosomal protein P0	Cucurbita maxima	CUCMA
1028	A0A6J1I3W8	A0A6J1I3W8_CUCMA	60S acidic ribosomal protein P0	Cucurbita maxima	CUCMA
1029	A0A6J1HJ11	A0A6J1HJ11_CUCMO	60S acidic ribosomal protein P0	Cucurbita moschata	CUCMO
1030	A0A6J1FMK2	A0A6J1FMK2_CUCMO	60S acidic ribosomal protein P0-like	Cucurbita moschata	CUCMO
1031	A0A6J1DCV2	A0A6J1DCV2_MOMCH	60S acidic ribosomal protein P0	Momordica charantia	MOMCH
1032	A0A5D3BFC6	A0A5D3BFC6_CUCME	60S acidic ribosomal protein P0	Cucumis melo var. makuwa	CUCME
1033	A0A5D3BEN1	A0A5D3BEN1_CUCME	60S acidic ribosomal protein P0	Cucumis melo var. makuwa	CUCME
1034	A0A5A7SNJ3	A0A5A7SNJ3_CUCME	60S acidic ribosomal protein P0	Cucumis melo var. makuwa	CUCME
1035	A0A1S3CIR4	A0A1S3CIR4_CUCME	60S acidic ribosomal protein P0	Cucumis melo	CUCME
1036	A0A1S3C6N6	A0A1S3C6N6_CUCME	60S acidic ribosomal protein P0	Cucumis melo	CUCME
1037	A0A0A0LV50	A0A0A0LV50_CUCSA	60S acidic ribosomal protein P0	Cucumis sativus	CUCSA
1038	A0A0A0KM27	A0A0A0KM27_CUCSA	60S acidic ribosomal protein P0	Cucumis sativus	CUCSA
1039	A0A6J1DJF0	A0A6J1DJF0_MOMCH	Poly [ADP-ribose] polymerase	Momordica charantia	ADP-ribose
1040	Q14TA7	Q14TA7_CUCSA	Histone H4 (Fragment)	Cucumis sativus	CUCSA
1041	A0A6J1JCS7	A0A6J1JCS7_CUCMA	Histone H4	Cucurbita maxima	CUCMA
1042	A0A6J1G6M3	A0A6J1G6M3_CUCMO	Histone H4	Cucurbita moschata	CUCMO
1043	A0A6J1E3T4	A0A6J1E3T4_MOMCH	Histone H4	Momordica charantia	MOMCH
1044	A0A6J1D2L4	A0A6J1D2L4_MOMCH	Histone H4	Momordica charantia	MOMCH
1045	A0A6J1BVP5	A0A6J1BVP5_MOMCH	Histone H4	Momordica charantia	MOMCH
1046	A0A5A7UA13	A0A5A7UA13_CUCME	Histone H4	Cucumis melo var. makuwa	CUCME
1047	A0A1S3C4P3	A0A1S3C4P3_CUCME	Histone H4	Cucumis melo	CUCME
1048	A0A0A0LSH2	A0A0A0LSH2_CUCSA	Histone H4	Cucumis sativus	CUCSA
1049	A0A6J1F2G9	A0A6J1F2G9_CUCMO	uncharacterized protein LOC111441540	Cucurbita moschata	CUCMO
1050	A0A6J1KD67	A0A6J1KD67_CUCMA	uncharacterized protein LOC111492796	Cucurbita maxima	CUCMA
1051	A0A6J1GAQ3	A0A6J1GAQ3_CUCMO	uncharacterized protein LOC111452460	Cucurbita moschata	CUCMO
1052	A0A5A7TNE2	A0A5A7TNE2_CUCME	Bifunctional epoxide hydrolase 2-like	Cucumis melo var. makuwa	CUCME
1053	A0A1S3BXU7	A0A1S3BXU7_CUCME	bifunctional epoxide hydrolase 2-like	Cucumis melo	CUCME
1054	A6YTC7	A6YTC7_CUCME	GPI-anchored protein-like protein II	Cucumis melo subsp. melo	CUCME
1055	A0A5A7U3D6	A0A5A7U3D6_CUCME	Putative GPI-anchored protein	Cucumis melo var. makuwa	CUCME
1056	A0A1S3C074	A0A1S3C074_CUCME	uncharacterized GPI-anchored protein At3g06035	Cucumis melo	CUCME
1057	A0A0A0LLP1	A0A0A0LLP1_CUCSA	GPI-anchored protein	Cucumis sativus	CUCSA
1058	A0A6J1DAZ7	A0A6J1DAZ7_MOMCH	uncharacterized GPI-anchored protein At3g06035	Momordica charantia	MOMCH
1059	A0A5A7TJM4	A0A5A7TJM4_CUCME	2-haloacrylate reductase	Cucumis melo var. makuwa	CUCME
1060	A0A1S3ASZ4	A0A1S3ASZ4_CUCME	2-haloacrylate reductase	Cucumis melo	CUCME
1061	A0A0A0KRF6	A0A0A0KRF6_CUCSA	PKS_ER domain-containing protein	Cucumis sativus	CUCSA
1062	A0A6J1K9B1	A0A6J1K9B1_CUCMA	26S proteasome regulatory subunit S10B homolog B	Cucurbita maxima	CUCMA
1063	A0A6J1K5D4	A0A6J1K5D4_CUCMA	26S proteasome regulatory subunit S10B homolog B-like	Cucurbita maxima	CUCMA
1064	A0A6J1HPL8	A0A6J1HPL8_CUCMA	26S proteasome regulatory subunit S10B homolog B-like isoform X1	Cucurbita maxima	CUCMA
1065	A0A6J1HMI9	A0A6J1HMI9_CUCMA	26S proteasome regulatory subunit S10B homolog B-like isoform X2	Cucurbita maxima	CUCMA
1066	A0A6J1HL87	A0A6J1HL87_CUCMA	26S proteasome regulatory subunit S10B homolog B-like	Cucurbita maxima	CUCMA
1067	A0A6J1HDB8	A0A6J1HDB8_CUCMO	26S proteasome regulatory subunit S10B homolog B-like	Cucurbita moschata	CUCMO
1068	A0A6J1HBG5	A0A6J1HBG5_CUCMO	26S proteasome regulatory subunit S10B homolog B	Cucurbita moschata	CUCMO
1069	A0A6J1FCH3	A0A6J1FCH3_CUCMO	26S proteasome regulatory subunit S10B homolog B-like isoform X2	Cucurbita moschata	CUCMO
1070	A0A6J1FBM9	A0A6J1FBM9_CUCMO	26S proteasome regulatory subunit S10B homolog B-like isoform X1	Cucurbita moschata	CUCMO
1071	A0A6J1CTL6	A0A6J1CTL6_MOMCH	26S proteasome regulatory subunit S10B homolog B-like	Momordica charantia	MOMCH
1072	A0A6J1CSZ0	A0A6J1CSZ0_MOMCH	26S proteasome regulatory subunit S10B homolog B isoform X1	Momordica charantia	MOMCH
1073	A0A6J1CSV4	A0A6J1CSV4_MOMCH	26S proteasome regulatory subunit S10B homolog B-like	Momordica charantia	MOMCH
1074	A0A6J1CRZ1	A0A6J1CRZ1_MOMCH	26S proteasome regulatory subunit S10B homolog B isoform X2	Momordica charantia	MOMCH
1075	A0A5A7VH84	A0A5A7VH84_CUCME	26S protease regulatory subunit S10B-like protein B-like	Cucumis melo var. makuwa	CUCME
1076	A0A5A7VFU9	A0A5A7VFU9_CUCME	26S protease regulatory subunit S10B-like protein B	Cucumis melo var. makuwa	CUCME
1077	A0A1S3BB45	A0A1S3BB45_CUCME	26S protease regulatory subunit S10B homolog B-like	Cucumis melo	CUCME
1078	A0A1S3BAK9	A0A1S3BAK9_CUCME	26S protease regulatory subunit S10B homolog B	Cucumis melo	CUCME
1079	A0A0A0LNP0	A0A0A0LNP0_CUCSA	AAA domain-containing protein	Cucumis sativus	CUCSA
1080	A0A0A0LL40	A0A0A0LL40_CUCSA	AAA domain-containing protein	Cucumis sativus	CUCSA
1081	A0A6J1D597	A0A6J1D597_MOMCH	triosephosphate isomerase, cytosolic	Momordica charantia	MOMCH
1082	A0A6J1L4V7	A0A6J1L4V7_CUCMA	triosephosphate isomerase, cytosolic-like	Cucurbita maxima	CUCMA
1083	A0A6J1G6I9	A0A6J1G6I9_CUCMO	triosephosphate isomerase, cytosolic-like	Cucurbita moschata	CUCMO
1084	A0A6J1FY28	A0A6J1FY28_CUCMO	triosephosphate isomerase, cytosolic-like	Cucurbita moschata	CUCMO
1085	A0A6J1D2T7	A0A6J1D2T7_MOMCH	triosephosphate isomerase, cytosolic-like	Momordica charantia	MOMCH
1086	A0A6J1JHF9	A0A6J1JHF9_CUCMA	triosephosphate isomerase, cytosolic-like	Cucurbita maxima	CUCMA
1087	A0A6J1I3T1	A0A6J1I3T1_CUCMA	protein disulfide isomerase-like 2-3	Cucurbita maxima	CUCMA
1088	A0A6J1G6L2	A0A6J1G6L2_CUCMO	protein disulfide isomerase-like 2-3	Cucurbita moschata	CUCMO
1089	A0A6J1FWT2	A0A6J1FWT2_CUCMO	protein disulfide isomerase-like 2-3	Cucurbita moschata	CUCMO
1090	A0A5D3CU68	A0A5D3CU68_CUCME	Protein disulfide isomerase-like 2-3	Cucumis melo var. makuwa	CUCME
1091	A0A5A7UJV0	A0A5A7UJV0_CUCME	Protein disulfide isomerase-like 2-3	Cucumis melo var. makuwa	CUCME
1092	A0A1S3C3U1	A0A1S3C3U1_CUCME	protein disulfide isomerase-like 2-3	Cucumis melo	CUCME
1093	A0A6J1JF50	A0A6J1JF50_CUCMA	protein disulfide isomerase-like 2-3	Cucurbita maxima	CUCMA
1094	A0A0A0KC07	A0A0A0KC07_CUCSA	Protein disulfide-isomerase	Cucumis sativus	CUCSA
1095	A0A6J1K811	A0A6J1K811_CUCMA	60S ribosomal protein L13	Cucurbita maxima	CUCMA
1096	A0A6J1I0U7	A0A6J1I0U7_CUCMA	60S ribosomal protein L13	Cucurbita maxima	CUCMA
1097	A0A6J1H3W1	A0A6J1H3W1_CUCMO	60S ribosomal protein L13	Cucurbita moschata	CUCMO
1098	A0A6J1ETG8	A0A6J1ETG8_CUCMO	60S ribosomal protein L13	Cucurbita moschata	CUCMO
1099	A0A6J1E588	A0A6J1E588_MOMCH	60S ribosomal protein L13	Momordica charantia	MOMCH
1100	A0A5A7UNR2	A0A5A7UNR2_CUCME	60S ribosomal protein L13	Cucumis melo var. makuwa	CUCME
1101	A0A1S3CTG8	A0A1S3CTG8_CUCME	60S ribosomal protein L13	Cucumis melo	CUCME
1102	A0A0A0KKX2	A0A0A0KKX2_CUCSA	60S ribosomal protein L13	Cucumis sativus	CUCSA
1103	A0A6J1JSD3	A0A6J1JSD3_CUCMA	60S ribosomal protein L13	Cucurbita maxima	CUCMA
1104	A0A6J1J2K7	A0A6J1J2K7_CUCMA	60S ribosomal protein L13	Cucurbita maxima	CUCMA
1105	A0A6J1FUT5	A0A6J1FUT5_CUCMO	60S ribosomal protein L13	Cucurbita moschata	CUCMO
1106	A0A6J1E5R8	A0A6J1E5R8_CUCMO	60S ribosomal protein L13	Cucurbita moschata	CUCMO
1107	A0A6J1CI06	A0A6J1CI06_MOMCH	60S ribosomal protein L13	Momordica charantia	MOMCH
1108	A0A5A7TNJ5	A0A5A7TNJ5_CUCME	60S ribosomal protein L13	Cucumis melo var. makuwa	CUCME
1109	A0A1S3BWP2	A0A1S3BWP2_CUCME	60S ribosomal protein L13	Cucumis melo	CUCME
1110	A0A0A0KU76	A0A0A0KU76_CUCSA	60S ribosomal protein L13	Cucumis sativus	CUCSA
1111	Q39641	Q39641_CUCSA	Heat shock protein 70	Cucumis sativus	CUCSA
1112	O04056	O04056_CITLA	Heat shock protein 70	Citrullus lanatus	CITLA
1113	A2TJV6	A2TJV6_CUCSA	Chloroplast HSP70	Cucumis sativus	CUCSA
1114	A0A6J1I922	A0A6J1I922_CUCMA	stromal 70 kDa heat shock-related protein, chloroplastic-like	Cucurbita maxima	CUCMA
1115	A0A6J1I3N9	A0A6J1I3N9_CUCMA	stromal 70 kDa heat shock-related protein, chloroplastic	Cucurbita maxima	CUCMA
1116	A0A6J1EPY2	A0A6J1EPY2_CUCMO	stromal 70 kDa heat shock-related protein, chloroplastic-like	Cucurbita moschata	CUCMO
1117	A0A6J1EM26	A0A6J1EM26_CUCMO	stromal 70 kDa heat shock-related protein, chloroplastic	Cucurbita moschata	CUCMO
1118	A0A6J1DM05	A0A6J1DM05_MOMCH	stromal 70 kDa heat shock-related protein, chloroplastic	Momordica charantia	MOMCH
1119	A0A5D3BRG4	A0A5D3BRG4_CUCME	Stromal 70 kDa heat shock-related protein	Cucumis melo var. makuwa	CUCME
1120	A0A5A7TDI2	A0A5A7TDI2_CUCME	Stromal 70 kDa heat shock-related protein	Cucumis melo var. makuwa	CUCME
1121	A0A3Q8R536	A0A3Q8R536_CUCMO	Stromal heat shock protein 70	Cucurbita moschata	CUCMO
1122	A0A1S3C4T6	A0A1S3C4T6_CUCME	stromal 70 kDa heat shock-related protein, chloroplastic	Cucumis melo	CUCME
1123	A0A6J1FMX9	A0A6J1FMX9_CUCMO	Glutathione transferase	Cucurbita moschata	CUCMO
1124	A0A0A0KVH1	A0A0A0KVH1_CUCSA	Glutathione transferase	Cucumis sativus	CUCSA
1125	A0A6J1IX51	A0A6J1IX51_CUCMA	Glutathione transferase	Cucurbita maxima	CUCMA
1126	A0A6J1FPC5	A0A6J1FPC5_CUCMO	Glutathione transferase	Cucurbita moschata	CUCMO
1127	A0A5D3CY06	A0A5D3CY06_CUCME	Glutathione transferase	Cucumis melo var. makuwa	CUCME
1128	A0A5A7V6V7	A0A5A7V6V7_CUCME	Glutathione transferase	Cucumis melo var. makuwa	CUCME
1129	A0A1S3BTH7	A0A1S3BTH7_CUCME	Glutathione transferase	Cucumis melo	CUCME
1130	A0A0A0KVG8	A0A0A0KVG8_CUCSA	Glutathione transferase	Cucumis sativus	CUCSA
1131	A0A6J1J8F7	A0A6J1J8F7_CUCMA	40S ribosomal protein S20-2-like	Cucurbita maxima	CUCMA
1132	A0A6J1IAH1	A0A6J1IAH1_CUCMA	40S ribosomal protein S20-2-like	Cucurbita maxima	CUCMA
1133	A0A6J1I3A7	A0A6J1I3A7_CUCMA	40S ribosomal protein S20-2	Cucurbita maxima	CUCMA
1134	A0A6J1H2U8	A0A6J1H2U8_CUCMO	40S ribosomal protein S20-2	Cucurbita moschata	CUCMO
1135	A0A6J1FSX5	A0A6J1FSX5_CUCMO	40S ribosomal protein S20-2-like	Cucurbita moschata	CUCMO
1136	A0A6J1E4N9	A0A6J1E4N9_CUCMO	40S ribosomal protein S20-2-like isoform X1	Cucurbita moschata	CUCMO
1137	A0A6J1E3W2	A0A6J1E3W2_CUCMO	40S ribosomal protein S20-2-like isoform X2	Cucurbita moschata	CUCMO
1138	A0A6J1DZP4	A0A6J1DZP4_MOMCH	40S ribosomal protein S20-2	Momordica charantia	MOMCH
1139	A0A6J1CIS5	A0A6J1CIS5_MOMCH	40S ribosomal protein S20-2-like	Momordica charantia	MOMCH
1140	A0A5D3DB09	A0A5D3DB09_CUCME	40S ribosomal protein S20-2	Cucumis melo var. makuwa	CUCME
1141	A0A5A7VKH9	A0A5A7VKH9_CUCME	40S ribosomal protein S20-2-like	Cucumis melo var. makuwa	CUCME
1142	A0A1S4E624	A0A1S4E624_CUCME	40S ribosomal protein S20-2	Cucumis melo	CUCME
1143	A0A1S3AXJ9	A0A1S3AXJ9_CUCME	40S ribosomal protein S20-2-like	Cucumis melo	CUCME
1144	A0A0A0KL82	A0A0A0KL82_CUCSA	Ribosomal_S10 domain-containing protein	Cucumis sativus	CUCSA
1145	A0A0A0KW66	A0A0A0KW66_CUCSA	11-beta-hydroxysteroid dehydrogenase-like 5	Cucumis sativus	CUCSA
1146	A0A6J1IA44	A0A6J1IA44_CUCMA	11-beta-hydroxysteroid dehydrogenase-like 5	Cucurbita maxima	CUCMA
1147	A0A6J1EI73	A0A6J1EI73_CUCMO	11-beta-hydroxysteroid dehydrogenase-like 5	Cucurbita moschata	CUCMO
1148	A0A5A7VDS8	A0A5A7VDS8_CUCME	Aminopeptidase	Cucumis melo var. makuwa	CUCME
1149	A0A1S4DZ98	A0A1S4DZ98_CUCME	Aminopeptidase	Cucumis melo	CUCME
1150	A0A5A7VG84	A0A5A7VG84_CUCME	Aminopeptidase	Cucumis melo var. makuwa	CUCME
1151	A0A1S3BUM1	A0A1S3BUM1_CUCME	Aminopeptidase	Cucumis melo	CUCME
1152	A0A5D3CAS6	A0A5D3CAS6_CUCME	Glycine--tRNA ligase	Cucumis melo var. makuwa	CUCME
1153	A0A1S3BPS4	A0A1S3BPS4_CUCME	Glycine--tRNA ligase	Cucumis melo	CUCME
1154	A0A0A0LHG5	A0A0A0LHG5_CUCSA	Glycine--tRNA ligase	Cucumis sativus	CUCSA
1155	A0A6J1IYS4	A0A6J1IYS4_CUCMA	Proteasome subunit alpha type	Cucurbita maxima	CUCMA
1156	A0A6J1IKP1	A0A6J1IKP1_CUCMA	Proteasome subunit alpha type	Cucurbita maxima	CUCMA
1157	A0A6J1IGU1	A0A6J1IGU1_CUCMA	Proteasome subunit alpha type	Cucurbita maxima	CUCMA
1158	A0A6J1GFS6	A0A6J1GFS6_CUCMO	Proteasome subunit alpha type	Cucurbita moschata	CUCMO
1159	A0A6J1FKN4	A0A6J1FKN4_CUCMO	Proteasome subunit alpha type	Cucurbita moschata	CUCMO
1160	A0A6J1FC21	A0A6J1FC21_CUCMO	Proteasome subunit alpha type	Cucurbita moschata	CUCMO
1161	A0A6J1DDC9	A0A6J1DDC9_MOMCH	Proteasome subunit alpha type	Momordica charantia	MOMCH
1162	A0A6J1BWM8	A0A6J1BWM8_MOMCH	Proteasome subunit alpha type	Momordica charantia	MOMCH
1163	A0A5D3DXN9	A0A5D3DXN9_CUCME	Proteasome subunit alpha type	Cucumis melo var. makuwa	CUCME
1164	A0A5A7TTC5	A0A5A7TTC5_CUCME	Proteasome subunit alpha type	Cucumis melo var. makuwa	CUCME
1165	A0A1S3CM19	A0A1S3CM19_CUCME	Proteasome subunit alpha type	Cucumis melo	CUCME
1166	A0A1S3BJM9	A0A1S3BJM9_CUCME	Proteasome subunit alpha type	Cucumis melo	CUCME
1167	A0A0A0KZD9	A0A0A0KZD9_CUCSA	Proteasome subunit alpha type	Cucumis sativus	CUCSA
1168	A0A0A0L2D7	A0A0A0L2D7_CUCSA	Proteasome subunit alpha type	Cucumis sativus	CUCSA
1169	A0A6J1CU44	A0A6J1CU44_MOMCH	Thioredoxin-dependent peroxiredoxin	Momordica charantia	MOMCH
1170	A0A5A7TQJ5	A0A5A7TQJ5_CUCME	Peroxiredoxin	Cucumis melo var. makuwa	CUCME
1171	A0A1S3B6V4	A0A1S3B6V4_CUCME	Thioredoxin-dependent peroxiredoxin	Cucumis melo	CUCME
1172	A0A0A0LB09	A0A0A0LB09_CUCSA	Thioredoxin-dependent peroxiredoxin	Cucumis sativus	CUCSA
1173	A0A6J1KVK9	A0A6J1KVK9_CUCMA	Thioredoxin-dependent peroxiredoxin	Cucurbita maxima	CUCMA
1174	A0A6J1FPJ7	A0A6J1FPJ7_CUCMO	Thioredoxin-dependent peroxiredoxin	Cucurbita moschata	CUCMO
1175	A0A6J1IRT1	A0A6J1IRT1_CUCMA	Tubulin alpha chain	Cucurbita maxima	CUCMA
1176	A0A6J1I8Z7	A0A6J1I8Z7_CUCMA	Tubulin alpha chain	Cucurbita maxima	CUCMA
1177	A0A6J1F2F1	A0A6J1F2F1_CUCMO	Tubulin alpha chain	Cucurbita moschata	CUCMO
1178	A0A6J1EX84	A0A6J1EX84_CUCMO	Tubulin alpha chain	Cucurbita moschata	CUCMO
1179	A0A6J1DQR6	A0A6J1DQR6_MOMCH	Tubulin alpha chain	Momordica charantia	MOMCH
1180	A0A5D3D5F0	A0A5D3D5F0_CUCME	Tubulin alpha chain	Cucumis melo var. makuwa	CUCME
1181	A0A1S3CMP2	A0A1S3CMP2_CUCME	Tubulin alpha chain	Cucumis melo	CUCME
1182	A0A0A0LFM5	A0A0A0LFM5_CUCSA	Tubulin alpha chain	Cucumis sativus	CUCSA
1183	A0A6J1J5S9	A0A6J1J5S9_CUCMA	Tubulin alpha chain	Cucurbita maxima	CUCMA
1184	A0A6J1I523	A0A6J1I523_CUCMA	Tubulin alpha chain	Cucurbita maxima	CUCMA
1185	A0A6J1GJI6	A0A6J1GJI6_CUCMO	Tubulin alpha chain	Cucurbita moschata	CUCMO
1186	A0A6J1FXW9	A0A6J1FXW9_CUCMO	Tubulin alpha chain	Cucurbita moschata	CUCMO
1187	A0A6J1DK07	A0A6J1DK07_MOMCH	Tubulin alpha chain	Momordica charantia	MOMCH
1188	A0A5Q0LSD4	A0A5Q0LSD4_LUFAE	Tubulin alpha chain	Luffa aegyptiaca	LUFAE
1189	A0A5A7TFS3	A0A5A7TFS3_CUCME	Tubulin alpha chain	Cucumis melo var. makuwa	CUCME
1190	A0A5A7SPY9	A0A5A7SPY9_CUCME	Tubulin alpha chain	Cucumis melo var. makuwa	CUCME
1191	A0A1S3C181	A0A1S3C181_CUCME	Tubulin alpha chain	Cucumis melo	CUCME
1192	A0A1S3BP08	A0A1S3BP08_CUCME	Tubulin alpha chain	Cucumis melo	CUCME
1193	A0A0A0KWR8	A0A0A0KWR8_CUCSA	Tubulin alpha chain	Cucumis sativus	CUCSA
1194	A0A6J1C9H8	A0A6J1C9H8_MOMCH	peroxygenase-like	Momordica charantia	MOMCH
1195	A0A5D3DPF4	A0A5D3DPF4_CUCME	5-methyltetrahydropteroyltriglutamate--homocysteine S-methyltransferase	Cucumis melo var. makuwa	CUCME
1196	A0A1S3B7N0	A0A1S3B7N0_CUCME	5-methyltetrahydropteroyltriglutamate--homocysteine S-methyltransferase	Cucumis melo	CUCME
1197	A0A0A0LEZ3	A0A0A0LEZ3_CUCSA	5-methyltetrahydropteroyltriglutamate--homocysteine S-methyltransferase	Cucumis sativus	CUCSA
1198	A0A6J1IH37	A0A6J1IH37_CUCMA	5-methyltetrahydropteroyltriglutamate--homocysteine S-methyltransferase	Cucurbita maxima	CUCMA
1199	A0A6J1IG55	A0A6J1IG55_CUCMA	5-methyltetrahydropteroyltriglutamate--homocysteine S-methyltransferase	Cucurbita maxima	CUCMA
1200	A0A6J1J6Q0	A0A6J1J6Q0_CUCMA	5-methyltetrahydropteroyltriglutamate--homocysteine S-methyltransferase	Cucurbita maxima	CUCMA
1201	A0A6J1FGG1	A0A6J1FGG1_CUCMO	5-methyltetrahydropteroyltriglutamate--homocysteine S-methyltransferase	Cucurbita moschata	CUCMO
1202	A0A6J1F226	A0A6J1F226_CUCMO	5-methyltetrahydropteroyltriglutamate--homocysteine S-methyltransferase	Cucurbita moschata	CUCMO
1203	A0A6J1DLN4	A0A6J1DLN4_MOMCH	5-methyltetrahydropteroyltriglutamate--homocysteine S-methyltransferase	Momordica charantia	MOMCH
1204	A0A5A7UVN5	A0A5A7UVN5_CUCME	Ran-binding protein 1-like protein a-like	Cucumis melo var. makuwa	CUCME
1205	A0A1S3C5A9	A0A1S3C5A9_CUCME	ran-binding protein 1 homolog a	Cucumis melo	CUCME
1206	A0A0A0LXN6	A0A0A0LXN6_CUCSA	RanBD1 domain-containing protein	Cucumis sativus	CUCSA
1207	A0A0A0LXR3	A0A0A0LXR3_CUCSA	Gamma-interferon-inducible lysosomal thiol reductase-like	Cucumis sativus	CUCSA
1208	A0A5D3BE41	A0A5D3BE41_CUCME	Gamma-interferon-inducible lysosomal thiol reductase-like	Cucumis melo var. makuwa	CUCME
1209	A0A1S3C735	A0A1S3C735_CUCME	gamma-interferon-inducible lysosomal thiol reductase-like	Cucumis melo	CUCME
1210	A0A6J1IZ39	A0A6J1IZ39_CUCMA	stem-specific protein TSJT1-like	Cucurbita maxima	CUCMA
1211	A0A6J1FJN8	A0A6J1FJN8_CUCMO	stem-specific protein TSJT1-like	Cucurbita moschata	CUCMO
1212	A0A6J1FE84	A0A6J1FE84_CUCMO	stem-specific protein TSJT1	Cucurbita moschata	CUCMO
1213	A0A6J1CG50	A0A6J1CG50_MOMCH	stem-specific protein TSJT1-like	Momordica charantia	MOMCH
1214	A0A5D3D9L1	A0A5D3D9L1_CUCME	Stem-specific protein TSJT1 isoform X2	Cucumis melo var. makuwa	CUCME
1215	A0A5A7V7K4	A0A5A7V7K4_CUCME	Stem-specific protein TSJT1 isoform X1	Cucumis melo var. makuwa	CUCME
1216	A0A1S3BTX9	A0A1S3BTX9_CUCME	stem-specific protein TSJT1 isoform X2	Cucumis melo	CUCME
1217	A0A1S3BTB1	A0A1S3BTB1_CUCME	stem-specific protein TSJT1 isoform X1	Cucumis melo	CUCME
1218	A0A0A0L069	A0A0A0L069_CUCSA	DUF3700 domain-containing protein	Cucumis sativus	CUCSA
1219	A0A6J1CTP0	A0A6J1CTP0_MOMCH	late embryogenesis abundant protein ECP63-like isoform X1	Momordica charantia	MOMCH
1220	Q6UCJ3	Q6UCJ3_CUCSA	Ubiquitin extension protein	Cucumis sativus	CUCSA
1221	E5GBI4	E5GBI4_CUCME	Ubiquitin extension protein	Cucumis melo subsp. melo	CUCME
1222	A0A6J1KBF5	A0A6J1KBF5_CUCMA	ubiquitin-40S ribosomal protein S27a-like	Cucurbita maxima	CUCMA
1223	A0A6J1HTL0	A0A6J1HTL0_CUCMA	ubiquitin-40S ribosomal protein S27a	Cucurbita maxima	CUCMA
1224	A0A6J1HAY0	A0A6J1HAY0_CUCMO	ubiquitin-40S ribosomal protein S27a-like	Cucurbita moschata	CUCMO
1225	A0A6J1GXP3	A0A6J1GXP3_CUCMO	ubiquitin-40S ribosomal protein S27a	Cucurbita moschata	CUCMO
1226	A0A6J1DDD4	A0A6J1DDD4_MOMCH	ubiquitin-40S ribosomal protein S27a	Momordica charantia	MOMCH
1227	A0A6J1BV75	A0A6J1BV75_MOMCH	ubiquitin-40S ribosomal protein S27a-like	Momordica charantia	MOMCH
1228	A0A5A7SUY8	A0A5A7SUY8_CUCME	Ubiquitin-40S ribosomal protein S27a-like	Cucumis melo var. makuwa	CUCME
1229	A0A1S3BFA9	A0A1S3BFA9_CUCME	ubiquitin-40S ribosomal protein S27a	Cucumis melo	CUCME
1230	A0A0A0KVL0	A0A0A0KVL0_CUCSA	Ubiquitin-like domain-containing protein	Cucumis sativus	CUCSA
1231	A0A5D3CS89	A0A5D3CS89_CUCME	NADH dehydrogenase (Ubiquinone) iron-sulfur protein 1	Cucumis melo var. makuwa	CUCME
1232	A0A1S3C4S5	A0A1S3C4S5_CUCME	NADH dehydrogenase [ubiquinone] iron-sulfur protein 1, mitochondrial	Cucumis melo	CUCME
1233	A0A6J1KBZ7	A0A6J1KBZ7_CUCMA	NADH dehydrogenase [ubiquinone] iron-sulfur protein 1, mitochondrial-like	Cucurbita maxima	CUCMA
1234	A0A6J1IWW3	A0A6J1IWW3_CUCMA	NADH dehydrogenase [ubiquinone] iron-sulfur protein 1, mitochondrial	Cucurbita maxima	CUCMA
1235	A0A6J1G9W5	A0A6J1G9W5_CUCMO	NADH dehydrogenase [ubiquinone] iron-sulfur protein 1, mitochondrial-like	Cucurbita moschata	CUCMO
1236	A0A6J1F3F4	A0A6J1F3F4_CUCMO	NADH dehydrogenase [ubiquinone] iron-sulfur protein 1, mitochondrial	Cucurbita moschata	CUCMO
1237	A0A6J1CPZ2	A0A6J1CPZ2_MOMCH	NADH dehydrogenase [ubiquinone] iron-sulfur protein 1, mitochondrial	Momordica charantia	MOMCH
1238	A0A0A0L910	A0A0A0L910_CUCSA	NADH dehydrogenase [ubiquinone] iron-sulfur protein 1, mitochondrial	Cucumis sativus	CUCSA
1239	A0A6J1K617	A0A6J1K617_CUCMA	Ribosomal protein L15	Cucurbita maxima	CUCMA
1240	A0A6J1JRE5	A0A6J1JRE5_CUCMA	Ribosomal protein L15	Cucurbita maxima	CUCMA
1241	A0A6J1JDH0	A0A6J1JDH0_CUCMA	Ribosomal protein L15	Cucurbita maxima	CUCMA
1242	A0A6J1IBQ7	A0A6J1IBQ7_CUCMA	Ribosomal protein L15	Cucurbita maxima	CUCMA
1243	A0A6J1H209	A0A6J1H209_CUCMO	Ribosomal protein L15	Cucurbita moschata	CUCMO
1244	A0A6J1FNE6	A0A6J1FNE6_CUCMO	Ribosomal protein L15	Cucurbita moschata	CUCMO
1245	A0A6J1E4Z5	A0A6J1E4Z5_CUCMO	Ribosomal protein L15	Cucurbita moschata	CUCMO
1246	A0A6J1CIS0	A0A6J1CIS0_MOMCH	Ribosomal protein L15	Momordica charantia	MOMCH
1247	A0A0A0KKP5	A0A0A0KKP5_CUCSA	Ribosomal protein L15	Cucumis sativus	CUCSA
1248	A0A5D3D2X2	A0A5D3D2X2_CUCME	Ribosomal protein L15	Cucumis melo var. makuwa	CUCME
1249	A0A5D3BR74	A0A5D3BR74_CUCME	Ribosomal protein L15	Cucumis melo var. makuwa	CUCME
1250	A0A5A7V214	A0A5A7V214_CUCME	Ribosomal protein L15	Cucumis melo var. makuwa	CUCME
1251	A0A5A7TTT7	A0A5A7TTT7_CUCME	Ribosomal protein L15	Cucumis melo var. makuwa	CUCME
1252	A0A5A7T9Y9	A0A5A7T9Y9_CUCME	Ribosomal protein L15	Cucumis melo var. makuwa	CUCME
1253	A0A1S3BUG5	A0A1S3BUG5_CUCME	Ribosomal protein L15	Cucumis melo	CUCME
1254	A0A1S3ATM3	A0A1S3ATM3_CUCME	Ribosomal protein L15	Cucumis melo	CUCME
1255	A0A0A0KU38	A0A0A0KU38_CUCSA	Ribosomal protein L15	Cucumis sativus	CUCSA
1256	A0A5D3CQQ1	A0A5D3CQQ1_CUCME	Formate--tetrahydrofolate ligase	Cucumis melo var. makuwa	CUCME
1257	A0A5A7TG93	A0A5A7TG93_CUCME	Formate--tetrahydrofolate ligase	Cucumis melo var. makuwa	CUCME
1258	A0A1S3BQU0	A0A1S3BQU0_CUCME	Formate--tetrahydrofolate ligase	Cucumis melo	CUCME
1259	A0A6J1IT63	A0A6J1IT63_CUCMA	Glutathione reductase	Cucurbita maxima	CUCMA
1260	A0A6J1E9P6	A0A6J1E9P6_CUCMO	Glutathione reductase	Cucurbita moschata	CUCMO
1261	A0A1L5JHV6	A0A1L5JHV6_LUFAE	Glutathione reductase	Luffa aegyptiaca	LUFAE
1262	A0A6J1HBY5	A0A6J1HBY5_CUCMO	alpha-xylosidase 1-like	Cucurbita moschata	CUCMO
1263	A0A6J1I9G5	A0A6J1I9G5_CUCMA	alpha-xylosidase 1-like	Cucurbita maxima	CUCMA
1264	A0A6J1HSQ0	A0A6J1HSQ0_CUCMA	non-specific lipid-transfer protein-like protein At5g64080	Cucurbita maxima	CUCMA
1265	A0A6J1HGE8	A0A6J1HGE8_CUCMO	non-specific lipid-transfer protein-like protein At5g64080	Cucurbita moschata	CUCMO
1266	A0A5A7SQU3	A0A5A7SQU3_CUCME	Non-specific lipid-transfer protein-like protein	Cucumis melo var. makuwa	CUCME
1267	A0A1S3C000	A0A1S3C000_CUCME	non-specific lipid-transfer protein-like protein At5g64080	Cucumis melo	CUCME
1268	A0A0A0K5X6	A0A0A0K5X6_CUCSA	AAI domain-containing protein	Cucumis sativus	CUCSA
1269	E5GC45	E5GC45_CUCME	Late embryogenesis abundant protein D-29	Cucumis melo subsp. melo	CUCME
1270	A0A5D3BZE2	A0A5D3BZE2_CUCME	Late embryogenesis abundant protein D-29	Cucumis melo var. makuwa	CUCME
1271	A0A5A7UA73	A0A5A7UA73_CUCME	Late embryogenesis abundant protein D-29	Cucumis melo var. makuwa	CUCME
1272	A0A1S3AYC6	A0A1S3AYC6_CUCME	LOW QUALITY PROTEIN: late embryogenesis abundant protein D-29	Cucumis melo	CUCME
1273	A0A0A0LAV6	A0A0A0LAV6_CUCSA	Late embryogenesis abundant protein D-29-like	Cucumis sativus	CUCSA
1274	A0A6J1DWT5	A0A6J1DWT5_MOMCH	40S ribosomal protein SA	Momordica charantia	MOMCH
1275	A0A0A0KUD9	A0A0A0KUD9_CUCSA	40S ribosomal protein SA	Cucumis sativus	CUCSA
1276	A0A5D3DUK0	A0A5D3DUK0_CUCME	40S ribosomal protein SA	Cucumis melo var. makuwa	CUCME
1277	A0A5D3D6J7	A0A5D3D6J7_CUCME	40S ribosomal protein SA	Cucumis melo var. makuwa	CUCME
1278	A0A5A7UIM9	A0A5A7UIM9_CUCME	40S ribosomal protein SA	Cucumis melo var. makuwa	CUCME
1279	A0A5A7TNP4	A0A5A7TNP4_CUCME	40S ribosomal protein SA	Cucumis melo var. makuwa	CUCME
1280	A0A1S3CJX7	A0A1S3CJX7_CUCME	40S ribosomal protein SA	Cucumis melo	CUCME
1281	A0A1S3CDH5	A0A1S3CDH5_CUCME	40S ribosomal protein SA	Cucumis melo	CUCME
1282	A0A1S3BXR8	A0A1S3BXR8_CUCME	40S ribosomal protein SA	Cucumis melo	CUCME
1283	A0A0A0L946	A0A0A0L946_CUCSA	40S ribosomal protein SA	Cucumis sativus	CUCSA
1284	A0A0A0K8X1	A0A0A0K8X1_CUCSA	40S ribosomal protein SA	Cucumis sativus	CUCSA
1285	A0A6J1J410	A0A6J1J410_CUCMA	40S ribosomal protein SA	Cucurbita maxima	CUCMA
1286	A0A6J1I7P9	A0A6J1I7P9_CUCMA	40S ribosomal protein SA	Cucurbita maxima	CUCMA
1287	A0A6J1FSL7	A0A6J1FSL7_CUCMO	40S ribosomal protein SA	Cucurbita moschata	CUCMO
1288	A0A6J1EC15	A0A6J1EC15_CUCMO	40S ribosomal protein SA	Cucurbita moschata	CUCMO
1289	A0A6J1DEM6	A0A6J1DEM6_MOMCH	40S ribosomal protein SA	Momordica charantia	MOMCH
1290	A0A6J1C6Q9	A0A6J1C6Q9_MOMCH	40S ribosomal protein SA	Momordica charantia	MOMCH
1291	A0A6J1K9M4	A0A6J1K9M4_CUCMA	40S ribosomal protein SA	Cucurbita maxima	CUCMA
1292	A0A6J1IX68	A0A6J1IX68_CUCMA	40S ribosomal protein SA	Cucurbita maxima	CUCMA
1293	A0A6J1I769	A0A6J1I769_CUCMA	40S ribosomal protein SA	Cucurbita maxima	CUCMA
1294	A0A6J1GVZ0	A0A6J1GVZ0_CUCMO	40S ribosomal protein SA	Cucurbita moschata	CUCMO
1295	A0A6J1GCP6	A0A6J1GCP6_CUCMO	40S ribosomal protein SA	Cucurbita moschata	CUCMO
1296	A0A6J1F0N2	A0A6J1F0N2_CUCMO	40S ribosomal protein SA	Cucurbita moschata	CUCMO
1297	A0A5D3C675	A0A5D3C675_CUCME	Monodehydroascorbate reductase, seedling isozyme	Cucumis melo var. makuwa	CUCME
1298	A0A1S3CIS4	A0A1S3CIS4_CUCME	monodehydroascorbate reductase, seedling isozyme	Cucumis melo	CUCME
1299	A0A6J1EDV7	A0A6J1EDV7_CUCMO	uncharacterized protein LOC111431645 isoform X1	Cucurbita moschata	CUCMO
1300	A0A6J1E8N2	A0A6J1E8N2_CUCMO	uncharacterized protein LOC111431645 isoform X2	Cucurbita moschata	CUCMO
1301	A0A6J1CAS3	A0A6J1CAS3_MOMCH	uncharacterized protein LOC111009006	Momordica charantia	MOMCH
1302	A0A6J1KHE3	A0A6J1KHE3_CUCMA	uncharacterized protein LOC111495272 isoform X1	Cucurbita maxima	CUCMA
1303	A0A6J1KF89	A0A6J1KF89_CUCMA	uncharacterized protein LOC111495272 isoform X2	Cucurbita maxima	CUCMA
1304	A0A6J1JVK7	A0A6J1JVK7_CUCMA	uncharacterized protein LOC111490103	Cucurbita maxima	CUCMA
1305	A0A6J1GRT8	A0A6J1GRT8_CUCMO	uncharacterized protein LOC111456923	Cucurbita moschata	CUCMO
1306	A0A5D3BHS4	A0A5D3BHS4_CUCME	Bifunctional purine biosynthesis protein PurH	Cucumis melo var. makuwa	CUCME
1307	A0A5A7UP15	A0A5A7UP15_CUCME	Bifunctional purine biosynthesis protein PurH	Cucumis melo var. makuwa	CUCME
1308	A0A1S3B1V0	A0A1S3B1V0_CUCME	bifunctional purine biosynthesis protein PurH	Cucumis melo	CUCME
1309	A0A0A0LRB7	A0A0A0LRB7_CUCSA	MGS-like domain-containing protein	Cucumis sativus	CUCSA
1310	A0A6J1JF69	A0A6J1JF69_CUCMA	Vacuolar proton pump subunit B	Cucurbita maxima	CUCMA
1311	A0A6J1HVB8	A0A6J1HVB8_CUCMA	Vacuolar proton pump subunit B	Cucurbita maxima	CUCMA
1312	A0A6J1GNT3	A0A6J1GNT3_CUCMO	Vacuolar proton pump subunit B	Cucurbita moschata	CUCMO
1313	A0A6J1EKD1	A0A6J1EKD1_CUCMO	Vacuolar proton pump subunit B	Cucurbita moschata	CUCMO
1314	A0A5A7SH13	A0A5A7SH13_CUCME	Vacuolar proton pump subunit B	Cucumis melo var. makuwa	CUCME
1315	A0A1S3BIJ9	A0A1S3BIJ9_CUCME	Vacuolar proton pump subunit B	Cucumis melo	CUCME
1316	A0A0A0K4R0	A0A0A0K4R0_CUCSA	Vacuolar proton pump subunit B	Cucumis sativus	CUCSA
1317	A0A6J1DR51	A0A6J1DR51_MOMCH	late embryogenesis abundant protein 47-like	Momordica charantia	MOMCH
1318	A0A6J1EY17	A0A6J1EY17_CUCMO	late embryogenesis abundant protein D-34-like	Cucurbita moschata	CUCMO
1319	A0A6J1C818	A0A6J1C818_MOMCH	Peptidylprolyl isomerase	Momordica charantia	MOMCH
1320	A0A6J1GFA4	A0A6J1GFA4_CUCMO	probable ATP synthase 24 kDa subunit, mitochondrial	Cucurbita moschata	CUCMO
1321	A0A6J1IR90	A0A6J1IR90_CUCMA	probable ATP synthase 24 kDa subunit, mitochondrial	Cucurbita maxima	CUCMA
1322	A0A6J1BU34	A0A6J1BU34_MOMCH	probable ATP synthase 24 kDa subunit, mitochondrial	Momordica charantia	MOMCH
1323	A0A5D3CNN3	A0A5D3CNN3_CUCME	Putative ATP synthase 24 kDa subunit	Cucumis melo var. makuwa	CUCME
1324	A0A1S3B0D0	A0A1S3B0D0_CUCME	probable ATP synthase 24 kDa subunit, mitochondrial	Cucumis melo	CUCME
1325	A0A0A0KKY9	A0A0A0KKY9_CUCSA	ATP synthase 24 kDa subunit, mitochondrial	Cucumis sativus	CUCSA
1326	E5GBR6	E5GBR6_CUCME	Cysteine synthase	Cucumis melo subsp. melo	CUCME
1327	A0A6J1KCK4	A0A6J1KCK4_CUCMA	Cysteine synthase	Cucurbita maxima	CUCMA
1328	A0A6J1G4C3	A0A6J1G4C3_CUCMO	Cysteine synthase	Cucurbita moschata	CUCMO
1329	A0A6J1CMU4	A0A6J1CMU4_MOMCH	Cysteine synthase	Momordica charantia	MOMCH
1330	A0A5A7VD24	A0A5A7VD24_CUCME	Cysteine synthase isoform X1	Cucumis melo var. makuwa	CUCME
1331	A0A1S3C1N8	A0A1S3C1N8_CUCME	Cysteine synthase	Cucumis melo	CUCME
1332	A0A1S3C157	A0A1S3C157_CUCME	Cysteine synthase	Cucumis melo	CUCME
1333	A0A0A0LFK4	A0A0A0LFK4_CUCSA	Cysteine synthase	Cucumis sativus	CUCSA
1334	A1BQK8	A1BQK8_CUCSA	Cysteine synthase (Fragment)	Cucumis sativus	CUCSA
1335	A0A5D3D4C2	A0A5D3D4C2_CUCME	Cysteine synthase isoform X2	Cucumis melo var. makuwa	CUCME
1336	A0A6J1BWV0	A0A6J1BWV0_MOMCH	T-complex protein 1 subunit zeta 1	Momordica charantia	MOMCH
1337	A0A5A7T7C5	A0A5A7T7C5_CUCME	T-complex protein 1 subunit zeta 1	Cucumis melo var. makuwa	CUCME
1338	A0A1S3CAR6	A0A1S3CAR6_CUCME	T-complex protein 1 subunit zeta 1	Cucumis melo	CUCME
1339	A0A0A0KSN9	A0A0A0KSN9_CUCSA	T-complex protein 1 subunit zeta 1	Cucumis sativus	CUCSA
1340	A0A6J1KQM9	A0A6J1KQM9_CUCMA	T-complex protein 1 subunit zeta 1-like	Cucurbita maxima	CUCMA
1341	A0A6J1K1K2	A0A6J1K1K2_CUCMA	T-complex protein 1 subunit zeta 1 isoform X1	Cucurbita maxima	CUCMA
1342	A0A6J1JZL3	A0A6J1JZL3_CUCMA	T-complex protein 1 subunit zeta 1 isoform X2	Cucurbita maxima	CUCMA
1343	A0A6J1H917	A0A6J1H917_CUCMO	T-complex protein 1 subunit zeta 1-like	Cucurbita moschata	CUCMO
1344	A0A6J1FH98	A0A6J1FH98_CUCMO	T-complex protein 1 subunit zeta 1	Cucurbita moschata	CUCMO
1345	A0A6J1KW48	A0A6J1KW48_CUCMA	Glutaredoxin-dependent peroxiredoxin	Cucurbita maxima	CUCMA
1346	A0A6J1FKT1	A0A6J1FKT1_CUCMO	Glutaredoxin-dependent peroxiredoxin	Cucurbita moschata	CUCMO
1347	A0A6J1CSC7	A0A6J1CSC7_MOMCH	Glutaredoxin-dependent peroxiredoxin	Momordica charantia	MOMCH
1348	A0A6J1KLK5	A0A6J1KLK5_CUCMA	SKP1-like protein	Cucurbita maxima	CUCMA
1349	A0A6J1K9X2	A0A6J1K9X2_CUCMA	SKP1-like protein	Cucurbita maxima	CUCMA
1350	A0A6J1HJY3	A0A6J1HJY3_CUCMA	SKP1-like protein	Cucurbita maxima	CUCMA
1351	A0A6J1HGN0	A0A6J1HGN0_CUCMO	SKP1-like protein	Cucurbita moschata	CUCMO
1352	A0A6J1GJP4	A0A6J1GJP4_CUCMO	SKP1-like protein	Cucurbita moschata	CUCMO
1353	A0A6J1EKE0	A0A6J1EKE0_CUCMO	SKP1-like protein	Cucurbita moschata	CUCMO
1354	A0A6J1EBI5	A0A6J1EBI5_CUCMO	SKP1-like protein	Cucurbita moschata	CUCMO
1355	A0A6J1CWB0	A0A6J1CWB0_MOMCH	SKP1-like protein	Momordica charantia	MOMCH
1356	A0A6J1CR81	A0A6J1CR81_MOMCH	SKP1-like protein 1A	Momordica charantia	MOMCH
1357	A0A6J1C297	A0A6J1C297_MOMCH	SKP1-like protein	Momordica charantia	MOMCH
1358	A0A5D3CHW3	A0A5D3CHW3_CUCME	SKP1-like protein 1A	Cucumis melo var. makuwa	CUCME
1359	A0A5A7VEU3	A0A5A7VEU3_CUCME	SKP1-like protein	Cucumis melo var. makuwa	CUCME
1360	A0A5A7UGS7	A0A5A7UGS7_CUCME	SKP1-like protein	Cucumis melo var. makuwa	CUCME
1361	A0A5A7U3D8	A0A5A7U3D8_CUCME	SKP1-like protein	Cucumis melo var. makuwa	CUCME
1362	A0A1S3BJV5	A0A1S3BJV5_CUCME	SKP1-like protein	Cucumis melo	CUCME
1363	A0A1S3BI15	A0A1S3BI15_CUCME	SKP1-like protein	Cucumis melo	CUCME
1364	A0A1S3BCE2	A0A1S3BCE2_CUCME	SKP1-like protein	Cucumis melo	CUCME
1365	A0A0A0LMK0	A0A0A0LMK0_CUCSA	SKP1-like protein	Cucumis sativus	CUCSA
1366	A0A0A0K4P4	A0A0A0K4P4_CUCSA	SKP1-like protein	Cucumis sativus	CUCSA
1367	A0A6J1CTJ9	A0A6J1CTJ9_MOMCH	T-complex protein 1 subunit alpha	Momordica charantia	MOMCH
1368	A0A5D3DFG1	A0A5D3DFG1_CUCME	T-complex protein 1 subunit alpha	Cucumis melo var. makuwa	CUCME
1369	A0A5A7U8G8	A0A5A7U8G8_CUCME	T-complex protein 1 subunit alpha	Cucumis melo var. makuwa	CUCME
1370	A0A1S3B4R0	A0A1S3B4R0_CUCME	T-complex protein 1 subunit alpha	Cucumis melo	CUCME
1371	A0A6J1K8Y1	A0A6J1K8Y1_CUCMA	T-complex protein 1 subunit alpha	Cucurbita maxima	CUCMA
1372	A0A6J1GBK3	A0A6J1GBK3_CUCMO	T-complex protein 1 subunit alpha	Cucurbita moschata	CUCMO
1373	A0A0A0LN13	A0A0A0LN13_CUCSA	T-complex protein 1 subunit alpha	Cucumis sativus	CUCSA
1374	A0A5D3CYG8	A0A5D3CYG8_CUCME	Protein DJ-1-like protein A-like	Cucumis melo var. makuwa	CUCME
1375	A0A5A7VBH1	A0A5A7VBH1_CUCME	Protein DJ-1-like protein A-like	Cucumis melo var. makuwa	CUCME
1376	A0A1S3BT20	A0A1S3BT20_CUCME	protein DJ-1 homolog A-like	Cucumis melo	CUCME
1377	A0A0A0KXJ8	A0A0A0KXJ8_CUCSA	Protein DJ-1 homolog B-like	Cucumis sativus	CUCSA
1378	A0A6J1CMJ9	A0A6J1CMJ9_MOMCH	protein DJ-1 homolog A-like	Momordica charantia	MOMCH
1379	A0A5A7U8B9	A0A5A7U8B9_CUCME	Peptidyl-prolyl cis-trans isomerase	Cucumis melo var. makuwa	CUCME
1380	A0A1S3BJB0	A0A1S3BJB0_CUCME	Peptidyl-prolyl cis-trans isomerase	Cucumis melo	CUCME
1381	A0A6J1GKB8	A0A6J1GKB8_CUCMO	Peptidyl-prolyl cis-trans isomerase	Cucurbita moschata	CUCMO
1382	Q52UN0	Q52UN0_CUCSA	Peptidyl-prolyl cis-trans isomerase	Cucumis sativus	CUCSA
1383	A0A6J1HWI1	A0A6J1HWI1_CUCMA	Peptidyl-prolyl cis-trans isomerase	Cucurbita maxima	CUCMA
1384	A0A5D3CG29	A0A5D3CG29_CUCME	Malic enzyme	Cucumis melo var. makuwa	CUCME
1385	A0A1S3BQ08	A0A1S3BQ08_CUCME	Malic enzyme	Cucumis melo	CUCME
1386	A0A0A0LW91	A0A0A0LW91_CUCSA	Malic enzyme	Cucumis sativus	CUCSA
1387	A0A6J1JEY0	A0A6J1JEY0_CUCMA	Malic enzyme	Cucurbita maxima	CUCMA
1388	A0A6J1H992	A0A6J1H992_CUCMO	Malic enzyme	Cucurbita moschata	CUCMO
1389	A0A6J1L339	A0A6J1L339_CUCMA	Malic enzyme	Cucurbita maxima	CUCMA
1390	A0A6J1EWI2	A0A6J1EWI2_CUCMO	Malic enzyme	Cucurbita moschata	CUCMO
1391	A0A6J1CV17	A0A6J1CV17_MOMCH	Malic enzyme	Momordica charantia	MOMCH
1392	A0A6J1HIX6	A0A6J1HIX6_CUCMO	18.5 kDa class I heat shock protein-like	Cucurbita moschata	CUCMO
1393	A0A6J1HK86	A0A6J1HK86_CUCMO	18.5 kDa class I heat shock protein-like	Cucurbita moschata	CUCMO
1394	H6TB43	H6TB43_CITLA	HSP18.2A	Citrullus lanatus	CITLA
1395	A0A0A0KWC3	A0A0A0KWC3_CUCSA	TPR_REGION domain-containing protein	Cucumis sativus	CUCSA
1396	A0A5D3CDG9	A0A5D3CDG9_CUCME	TPR_REGION domain-containing protein	Cucumis melo var. makuwa	CUCME
1397	A0A5A7TEX6	A0A5A7TEX6_CUCME	VASt domain-containing protein	Cucumis melo var. makuwa	CUCME
1398	A0A1S3B5F8	A0A1S3B5F8_CUCME	uncharacterized protein LOC103485996	Cucumis melo	CUCME
1399	Q9M4E7	Q9M4E7_CUCSA	Heat shock protein 70	Cucumis sativus	CUCSA
1400	Q8GSN3	Q8GSN3_CUCMA	Non-cell-autonomous heat shock cognate protein 70	Cucurbita maxima	CUCMA
1401	A0A6J1H7J9	A0A6J1H7J9_CUCMO	heat shock cognate 70 kDa protein 2-like	Cucurbita moschata	CUCMO
1402	A0A6J1BW30	A0A6J1BW30_MOMCH	heat shock cognate 70 kDa protein 2-like	Momordica charantia	MOMCH
1403	A0A0A0KU74	A0A0A0KU74_CUCSA	Heat shock protein 70	Cucumis sativus	CUCSA
1404	A0A5A7TM26	A0A5A7TM26_CUCME	Heat shock cognate 70 kDa protein 2-like	Cucumis melo var. makuwa	CUCME
1405	A0A1S3C8Y7	A0A1S3C8Y7_CUCME	heat shock cognate 70 kDa protein 2-like	Cucumis melo	CUCME
1406	A0A6J1FE24	A0A6J1FE24_CUCMO	heat shock cognate 70 kDa protein 2-like	Cucurbita moschata	CUCMO
1407	A0A6J1JVS1	A0A6J1JVS1_CUCMA	heat shock cognate 70 kDa protein 2-like	Cucurbita maxima	CUCMA
1408	A0A5D3DGV9	A0A5D3DGV9_CUCME	Heat shock cognate 70 kDa protein 2-like	Cucumis melo var. makuwa	CUCME
1409	A0A1S4E1V9	A0A1S4E1V9_CUCME	heat shock cognate 70 kDa protein-like	Cucumis melo	CUCME
1410	A0A5A7ULM4	A0A5A7ULM4_CUCME	Seed biotin-containing protein SBP65	Cucumis melo var. makuwa	CUCME
1411	A0A1S3C372	A0A1S3C372_CUCME	seed biotin-containing protein SBP65	Cucumis melo	CUCME
1412	A0A6J1CIE8	A0A6J1CIE8_MOMCH	sorbitol dehydrogenase-like	Momordica charantia	MOMCH
1413	A0A5D3DF08	A0A5D3DF08_CUCME	Sorbitol dehydrogenase-like	Cucumis melo var. makuwa	CUCME
1414	A0A5A7SWR8	A0A5A7SWR8_CUCME	Sorbitol dehydrogenase-like	Cucumis melo var. makuwa	CUCME
1415	A0A5A7SQZ0	A0A5A7SQZ0_CUCME	Sorbitol dehydrogenase-like	Cucumis melo var. makuwa	CUCME
1416	A0A1S3AYN0	A0A1S3AYN0_CUCME	sorbitol dehydrogenase-like	Cucumis melo	CUCME
1417	A0A1S3AY53	A0A1S3AY53_CUCME	sorbitol dehydrogenase-like	Cucumis melo	CUCME
1418	A0A0A0L9M3	A0A0A0L9M3_CUCSA	ADH_zinc_N domain-containing protein	Cucumis sativus	CUCSA
1419	A0A6J1K6U1	A0A6J1K6U1_CUCMA	dihydropyrimidinase	Cucurbita maxima	CUCMA
1420	A0A6J1H0A1	A0A6J1H0A1_CUCMO	dihydropyrimidinase	Cucurbita moschata	CUCMO
1421	A0A6J1DGC4	A0A6J1DGC4_MOMCH	dihydropyrimidinase	Momordica charantia	MOMCH
1422	A0A6J1IZ68	A0A6J1IZ68_CUCMA	Proteasome subunit beta	Cucurbita maxima	CUCMA
1423	A0A6J1IGT1	A0A6J1IGT1_CUCMA	Proteasome subunit beta	Cucurbita maxima	CUCMA
1424	A0A6J1FPP2	A0A6J1FPP2_CUCMO	Proteasome subunit beta	Cucurbita moschata	CUCMO
1425	A0A6J1EG74	A0A6J1EG74_CUCMO	Proteasome subunit beta	Cucurbita moschata	CUCMO
1426	A0A6J1D1C4	A0A6J1D1C4_MOMCH	Proteasome subunit beta	Momordica charantia	MOMCH
1427	A0A5D3D235	A0A5D3D235_CUCME	Proteasome subunit beta	Cucumis melo var. makuwa	CUCME
1428	A0A1S3AVP1	A0A1S3AVP1_CUCME	Proteasome subunit beta	Cucumis melo	CUCME
1429	A0A6J1HDS0	A0A6J1HDS0_CUCMO	endoplasmin homolog	Cucurbita moschata	CUCMO
1430	A0A6J1K507	A0A6J1K507_CUCMA	endoplasmin homolog	Cucurbita maxima	CUCMA
1431	A0A6J1HWP4	A0A6J1HWP4_CUCMA	leucine aminopeptidase 1-like	Cucurbita maxima	CUCMA
1432	A0A6J1G2P9	A0A6J1G2P9_CUCMO	leucine aminopeptidase 1-like	Cucurbita moschata	CUCMO
1433	A0A6J1FHM8	A0A6J1FHM8_CUCMO	leucine aminopeptidase 1-like	Cucurbita moschata	CUCMO
1434	A0A6J1KHQ7	A0A6J1KHQ7_CUCMA	leucine aminopeptidase 1-like isoform X3	Cucurbita maxima	CUCMA
1435	A0A6J1KDQ1	A0A6J1KDQ1_CUCMA	leucine aminopeptidase 1-like isoform X1	Cucurbita maxima	CUCMA
1436	A0A0A0KBU1	A0A0A0KBU1_CUCSA	Poly [ADP-ribose] polymerase	Cucumis sativus	ADP-ribose
1437	A0A1S4E1X9	A0A1S4E1X9_CUCME	Poly [ADP-ribose] polymerase	Cucumis melo	ADP-ribose
1438	B6V3B9	B6V3B9_CUCME	Galactokinase	Cucumis melo	CUCME
1439	A0A6J1IPK8	A0A6J1IPK8_CUCMA	galactokinase-like	Cucurbita maxima	CUCMA
1440	A0A6J1GUX6	A0A6J1GUX6_CUCMO	galactokinase-like	Cucurbita moschata	CUCMO
1441	A0A6J1C8P2	A0A6J1C8P2_MOMCH	galactokinase	Momordica charantia	MOMCH
1442	A0A0A0L5E4	A0A0A0L5E4_CUCSA	Galactokinase	Cucumis sativus	CUCSA
1443	A0A6J1C0I7	A0A6J1C0I7_MOMCH	Elongation factor 1-alpha	Momordica charantia	MOMCH
1444	A0A6J1K9F0	A0A6J1K9F0_CUCMA	gamma carbonic anhydrase 1, mitochondrial	Cucurbita maxima	CUCMA
1445	A0A6J1HDF2	A0A6J1HDF2_CUCMO	gamma carbonic anhydrase 1, mitochondrial	Cucurbita moschata	CUCMO
1446	A0A6J1KFH2	A0A6J1KFH2_CUCMA	Proteasome subunit alpha type	Cucurbita maxima	CUCMA
1447	A0A6J1JXD2	A0A6J1JXD2_CUCMA	Proteasome subunit alpha type	Cucurbita maxima	CUCMA
1448	A0A6J1HH08	A0A6J1HH08_CUCMO	Proteasome subunit alpha type	Cucurbita moschata	CUCMO
1449	A0A6J1GN74	A0A6J1GN74_CUCMO	Proteasome subunit alpha type	Cucurbita moschata	CUCMO
1450	A0A6J1DE63	A0A6J1DE63_MOMCH	Proteasome subunit alpha type	Momordica charantia	MOMCH
1451	A0A5D3BY44	A0A5D3BY44_CUCME	Proteasome subunit alpha type	Cucumis melo var. makuwa	CUCME
1452	A0A1S3CGN3	A0A1S3CGN3_CUCME	Proteasome subunit alpha type	Cucumis melo	CUCME
1453	A0A0A0KAT0	A0A0A0KAT0_CUCSA	Proteasome subunit alpha type	Cucumis sativus	CUCSA
1454	A0A5A7UZA7	A0A5A7UZA7_CUCME	Elongation factor 1-gamma-like	Cucumis melo var. makuwa	CUCME
1455	A0A5D3BRK6	A0A5D3BRK6_CUCME	Elongation factor 1-gamma-like	Cucumis melo var. makuwa	CUCME
1456	A0A5A7V195	A0A5A7V195_CUCME	Elongation factor 1-gamma-like	Cucumis melo var. makuwa	CUCME
1457	A0A1S3BU72	A0A1S3BU72_CUCME	elongation factor 1-gamma-like	Cucumis melo	CUCME
1458	A0A1S3BUI8	A0A1S3BUI8_CUCME	elongation factor 1-gamma-like	Cucumis melo	CUCME
1459	A0A6J1DIR0	A0A6J1DIR0_MOMCH	Xylose isomerase	Momordica charantia	MOMCH
1460	A0A5D3DNI1	A0A5D3DNI1_CUCME	40S ribosomal protein S13-like	Cucumis melo var. makuwa	CUCME
1461	A0A5A7UL87	A0A5A7UL87_CUCME	40S ribosomal protein S13-like	Cucumis melo var. makuwa	CUCME
1462	A0A5A7T967	A0A5A7T967_CUCME	40S ribosomal protein S13	Cucumis melo var. makuwa	CUCME
1463	A0A1S3CS02	A0A1S3CS02_CUCME	40S ribosomal protein S13-like	Cucumis melo	CUCME
1464	A0A1S3CCE6	A0A1S3CCE6_CUCME	40S ribosomal protein S13-like	Cucumis melo	CUCME
1465	A0A6J1KZP1	A0A6J1KZP1_CUCMA	40S ribosomal protein S13	Cucurbita maxima	CUCMA
1466	A0A6J1KV63	A0A6J1KV63_CUCMA	40S ribosomal protein S13-like	Cucurbita maxima	CUCMA
1467	A0A6J1HYG9	A0A6J1HYG9_CUCMA	40S ribosomal protein S13-like	Cucurbita maxima	CUCMA
1468	A0A6J1HJQ7	A0A6J1HJQ7_CUCMA	40S ribosomal protein S13-like	Cucurbita maxima	CUCMA
1469	A0A6J1HJL3	A0A6J1HJL3_CUCMO	40S ribosomal protein S13-like	Cucurbita moschata	CUCMO
1470	A0A6J1H1X6	A0A6J1H1X6_CUCMO	40S ribosomal protein S13-like	Cucurbita moschata	CUCMO
1471	A0A6J1FT59	A0A6J1FT59_CUCMO	40S ribosomal protein S13	Cucurbita moschata	CUCMO
1472	A0A6J1E645	A0A6J1E645_CUCMO	40S ribosomal protein S13-like	Cucurbita moschata	CUCMO
1473	A0A6J1E411	A0A6J1E411_CUCMO	40S ribosomal protein S13-like	Cucurbita moschata	CUCMO
1474	A0A6J1DVX9	A0A6J1DVX9_MOMCH	40S ribosomal protein S13-like	Momordica charantia	MOMCH
1475	A0A6J1DES0	A0A6J1DES0_MOMCH	40S ribosomal protein S13	Momordica charantia	MOMCH
1476	A0A6J1CQC4	A0A6J1CQC4_MOMCH	40S ribosomal protein S13-like	Momordica charantia	MOMCH
1477	A0A5D3D7D6	A0A5D3D7D6_CUCME	40S ribosomal protein S13	Cucumis melo var. makuwa	CUCME
1478	A0A5A7TNG4	A0A5A7TNG4_CUCME	40S ribosomal protein S13	Cucumis melo var. makuwa	CUCME
1479	A0A1S3CBW3	A0A1S3CBW3_CUCME	40S ribosomal protein S13	Cucumis melo	CUCME
1480	A0A1S3BLF5	A0A1S3BLF5_CUCME	40S ribosomal protein S13	Cucumis melo	CUCME
1481	A0A1S3ATA6	A0A1S3ATA6_CUCME	40S ribosomal protein S13-like	Cucumis melo	CUCME
1482	A0A0A0KMS8	A0A0A0KMS8_CUCSA	Ribosomal_S13_N domain-containing protein	Cucumis sativus	CUCSA
1483	A0A0A0KEP4	A0A0A0KEP4_CUCSA	Ribosomal_S13_N domain-containing protein	Cucumis sativus	CUCSA
1484	A0A5A7V744	A0A5A7V744_CUCME	40S ribosomal protein S13-like	Cucumis melo var. makuwa	CUCME
1485	A0A5A7UVK8	A0A5A7UVK8_CUCME	40S ribosomal protein S13-like	Cucumis melo var. makuwa	CUCME
1486	A0A5D3CTP1	A0A5D3CTP1_CUCME	40S ribosomal protein S13-like	Cucumis melo var. makuwa	CUCME
1487	A0A5A7U3Q6	A0A5A7U3Q6_CUCME	40S ribosomal protein S13-like	Cucumis melo var. makuwa	CUCME
1488	A0A5A7TYC6	A0A5A7TYC6_CUCME	40S ribosomal protein S13-like	Cucumis melo var. makuwa	CUCME
1489	A0A5A7TUJ5	A0A5A7TUJ5_CUCME	40S ribosomal protein S13-like	Cucumis melo var. makuwa	CUCME
1490	A0A5D3DLZ9	A0A5D3DLZ9_CUCME	Succinate--CoA ligase [ADP-forming] subunit beta, mitochondrial	Cucumis melo var. makuwa	ADP-forming
1491	A0A1S3CAX1	A0A1S3CAX1_CUCME	Succinate--CoA ligase [ADP-forming] subunit beta, mitochondrial	Cucumis melo	ADP-forming
1492	A0A0A0KA81	A0A0A0KA81_CUCSA	Succinate--CoA ligase [ADP-forming] subunit beta, mitochondrial	Cucumis sativus	ADP-forming
1493	A0A6J1KTS5	A0A6J1KTS5_CUCMA	Succinate--CoA ligase [ADP-forming] subunit beta, mitochondrial	Cucurbita maxima	ADP-forming
1494	A0A6J1H5Q5	A0A6J1H5Q5_CUCMO	Succinate--CoA ligase [ADP-forming] subunit beta, mitochondrial	Cucurbita moschata	ADP-forming
1495	A0A6J1DWQ4	A0A6J1DWQ4_MOMCH	Succinate--CoA ligase [ADP-forming] subunit beta, mitochondrial	Momordica charantia	ADP-forming
1496	A0A6J1DTC6	A0A6J1DTC6_MOMCH	Succinate-CoA ligase subunit beta	Momordica charantia	MOMCH
1497	A0A1S3CL11	A0A1S3CL11_CUCME	macrophage migration inhibitory factor homolog isoform X2	Cucumis melo	CUCME
1498	A0A5D3CL37	A0A5D3CL37_CUCME	Macrophage migration inhibitory factor isogeny	Cucumis melo var. makuwa	CUCME
1499	A0A5A7T7Z8	A0A5A7T7Z8_CUCME	Macrophage migration inhibitory factor isogeny	Cucumis melo var. makuwa	CUCME
1500	A0A1S3CL47	A0A1S3CL47_CUCME	macrophage migration inhibitory factor homolog isoform X1	Cucumis melo	CUCME
1501	A0A6J1L3W0	A0A6J1L3W0_CUCMA	hsp70-Hsp90 organizing protein 3-like	Cucurbita maxima	CUCMA
1502	A0A6J1E975	A0A6J1E975_CUCMO	hsp70-Hsp90 organizing protein 3-like	Cucurbita moschata	CUCMO
1503	A0A6J1DEV0	A0A6J1DEV0_MOMCH	hsp70-Hsp90 organizing protein 3-like	Momordica charantia	MOMCH
1504	A0A5D3D7C5	A0A5D3D7C5_CUCME	Hsp70-Hsp90 organizing protein 3-like	Cucumis melo var. makuwa	CUCME
1505	A0A3Q8R3A5	A0A3Q8R3A5_CUCMO	Hsp70-Hsp90 organizing protein	Cucurbita moschata	CUCMO
1506	A0A1S3BKS2	A0A1S3BKS2_CUCME	hsp70-Hsp90 organizing protein 3-like	Cucumis melo	CUCME
1507	A0A0A0L4D5	A0A0A0L4D5_CUCSA	Hsp70-Hsp90 organizing protein 3-like	Cucumis sativus	CUCSA
1508	A0A6J1IA92	A0A6J1IA92_CUCMA	60S ribosomal protein L3	Cucurbita maxima	CUCMA
1509	A0A6J1I663	A0A6J1I663_CUCMA	60S ribosomal protein L3-like	Cucurbita maxima	CUCMA
1510	A0A6J1F1X0	A0A6J1F1X0_CUCMO	60S ribosomal protein L3	Cucurbita moschata	CUCMO
1511	A0A6J1EXU7	A0A6J1EXU7_CUCMO	60S ribosomal protein L3	Cucurbita moschata	CUCMO
1512	A0A5A7SYQ0	A0A5A7SYQ0_CUCME	60S ribosomal protein L3	Cucumis melo var. makuwa	CUCME
1513	A0A1S3CIE8	A0A1S3CIE8_CUCME	60S ribosomal protein L3	Cucumis melo	CUCME
1514	A0A0A0KAJ9	A0A0A0KAJ9_CUCSA	60S ribosomal protein L3	Cucumis sativus	CUCSA
1515	A0A6J1DTJ8	A0A6J1DTJ8_MOMCH	60S ribosomal protein L3	Momordica charantia	MOMCH
1516	A0A6J1KTU0	A0A6J1KTU0_CUCMA	cell division control protein 48 homolog D-like	Cucurbita maxima	CUCMA
1517	A0A6J1IUB0	A0A6J1IUB0_CUCMA	cell division cycle protein 48 homolog	Cucurbita maxima	CUCMA
1518	A0A6J1FKH7	A0A6J1FKH7_CUCMO	cell division control protein 48 homolog D-like	Cucurbita moschata	CUCMO
1519	A0A6J1F332	A0A6J1F332_CUCMO	cell division control protein 48 homolog E	Cucurbita moschata	CUCMO
1520	A0A6J1EE16	A0A6J1EE16_CUCMO	cell division cycle protein 48 homolog	Cucurbita moschata	CUCMO
1521	A0A6J1CSY7	A0A6J1CSY7_MOMCH	cell division control protein 48 homolog E	Momordica charantia	MOMCH
1522	A0A6J1CPL8	A0A6J1CPL8_MOMCH	cell division cycle protein 48 homolog	Momordica charantia	MOMCH
1523	A0A5D3DPA4	A0A5D3DPA4_CUCME	Cell division control protein 48-like protein E	Cucumis melo var. makuwa	CUCME
1524	A0A5A7VA04	A0A5A7VA04_CUCME	Cell division cycle protein 48-like protein	Cucumis melo var. makuwa	CUCME
1525	A0A1S3CHI4	A0A1S3CHI4_CUCME	cell division cycle protein 48 homolog	Cucumis melo	CUCME
1526	A0A1S3B6Z0	A0A1S3B6Z0_CUCME	cell division control protein 48 homolog E	Cucumis melo	CUCME
1527	A0A0A0LFS9	A0A0A0LFS9_CUCSA	Cell division cycle protein 48 homolog	Cucumis sativus	CUCSA
1528	A0A0A0KK93	A0A0A0KK93_CUCSA	Cell division cycle protein 48 homolog	Cucumis sativus	CUCSA
1529	A0A6J1J0I2	A0A6J1J0I2_CUCMA	cell division control protein 48 homolog E	Cucurbita maxima	CUCMA
1530	A0A6J1JYB1	A0A6J1JYB1_CUCMA	programmed cell death protein 4-like	Cucurbita maxima	CUCMA
1531	A0A6J1C9M6	A0A6J1C9M6_MOMCH	uncharacterized protein LOC111008723	Momordica charantia	MOMCH
1532	A0A060AEY8	A0A060AEY8_GYNPE	Catalase	Gynostemma pentaphyllum	GYNPE
1533	A0A6J1IV87	A0A6J1IV87_CUCMA	Catalase	Cucurbita maxima	CUCMA
1534	A0A6J1FK84	A0A6J1FK84_CUCMO	Catalase	Cucurbita moschata	CUCMO
1535	W0FUH3	W0FUH3_CUCMA	Catalase (Fragment)	Cucurbita maxima	CUCMA
1536	W0FQT8	W0FQT8_CUCMO	Catalase (Fragment)	Cucurbita moschata	CUCMO
1537	A0A0U2DAT2	A0A0U2DAT2_LUFAE	Catalase	Luffa aegyptiaca	LUFAE
1538	A0A6J1IIW6	A0A6J1IIW6_CUCMA	Catalase	Cucurbita maxima	CUCMA
1539	A0A6J1F8G3	A0A6J1F8G3_CUCMO	Catalase	Cucurbita moschata	CUCMO
1540	A0A6J1BXG2	A0A6J1BXG2_MOMCH	Catalase	Momordica charantia	MOMCH
1541	A0A2Z4GT68	A0A2Z4GT68_CUCPE	Catalase	Cucurbita pepo	CUCPE
1542	A0A0A0L3C6	A0A0A0L3C6_CUCSA	Catalase	Cucumis sativus	CUCSA
1543	Q39630	Q39630_CUCSA	Catalase (Fragment)	Cucumis sativus	CUCSA
1544	A0A5A7VBU9	A0A5A7VBU9_CUCME	Catalase	Cucumis melo var. makuwa	CUCME
1545	A0A1S3BW78	A0A1S3BW78_CUCME	Catalase	Cucumis melo	CUCME
1546	A0A6J1HTQ3	A0A6J1HTQ3_CUCMA	Pyruvate kinase	Cucurbita maxima	CUCMA
1547	A0A6J1G050	A0A6J1G050_CUCMO	Pyruvate kinase	Cucurbita moschata	CUCMO
1548	A0A1S3C4I5	A0A1S3C4I5_CUCME	hydroxyacylglutathione hydrolase cytoplasmic	Cucumis melo	CUCME
1549	A0A0A0KPC1	A0A0A0KPC1_CUCSA	Lactamase_B domain-containing protein	Cucumis sativus	CUCSA
1550	A0A5D3DSE8	A0A5D3DSE8_CUCME	Hydroxyacylglutathione hydrolase cytoplasmic	Cucumis melo var. makuwa	CUCME
1551	A0A5D3DYQ1	A0A5D3DYQ1_CUCME	Aldose 1-epimerase	Cucumis melo var. makuwa	CUCME
1552	A0A5A7USK3	A0A5A7USK3_CUCME	Aldose 1-epimerase	Cucumis melo var. makuwa	CUCME
1553	A0A1S3BXJ2	A0A1S3BXJ2_CUCME	Aldose 1-epimerase	Cucumis melo	CUCME
1554	A0A6J1C4I9	A0A6J1C4I9_MOMCH	Aldose 1-epimerase	Momordica charantia	MOMCH
1555	A0A5D3D173	A0A5D3D173_CUCME	Serine hydroxymethyltransferase	Cucumis melo var. makuwa	CUCME
1556	A0A5A7V8Z1	A0A5A7V8Z1_CUCME	Serine hydroxymethyltransferase	Cucumis melo var. makuwa	CUCME
1557	A0A1S3BSI5	A0A1S3BSI5_CUCME	Serine hydroxymethyltransferase	Cucumis melo	CUCME
1558	A0A0A0KYS6	A0A0A0KYS6_CUCSA	Serine hydroxymethyltransferase	Cucumis sativus	CUCSA
1559	A0A6J1J3Q5	A0A6J1J3Q5_CUCMA	Serine hydroxymethyltransferase	Cucurbita maxima	CUCMA
1560	A0A6J1IVW3	A0A6J1IVW3_CUCMA	Serine hydroxymethyltransferase	Cucurbita maxima	CUCMA
1561	A0A6J1FS47	A0A6J1FS47_CUCMO	Serine hydroxymethyltransferase	Cucurbita moschata	CUCMO
1562	A0A6J1EZM5	A0A6J1EZM5_CUCMO	Serine hydroxymethyltransferase	Cucurbita moschata	CUCMO
1563	A0A6J1C5C3	A0A6J1C5C3_MOMCH	Serine hydroxymethyltransferase	Momordica charantia	MOMCH
1564	A0A6J1G375	A0A6J1G375_CUCMO	Hydroxyisourate hydrolase	Cucurbita moschata	CUCMO
1565	A0A6J1G360	A0A6J1G360_CUCMO	Hydroxyisourate hydrolase	Cucurbita moschata	CUCMO
1566	A0A6J1D0B4	A0A6J1D0B4_MOMCH	Hydroxyisourate hydrolase	Momordica charantia	MOMCH
1567	A0A6J1D006	A0A6J1D006_MOMCH	Hydroxyisourate hydrolase	Momordica charantia	MOMCH
1568	A0A5D3D0I5	A0A5D3D0I5_CUCME	Uric acid degradation bifunctional protein TTL isoform X1	Cucumis melo var. makuwa	CUCME
1569	A0A1S3AWH8	A0A1S3AWH8_CUCME	Hydroxyisourate hydrolase	Cucumis melo	CUCME
1570	A0A1S3AVJ3	A0A1S3AVJ3_CUCME	Hydroxyisourate hydrolase	Cucumis melo	CUCME
1571	A0A0A0L3W8	A0A0A0L3W8_CUCSA	Hydroxyisourate hydrolase	Cucumis sativus	CUCSA
1572	A0A6J1HQT2	A0A6J1HQT2_CUCMA	Glutaredoxin-dependent peroxiredoxin	Cucurbita maxima	CUCMA
1573	A0A6J1F035	A0A6J1F035_CUCMO	Glutaredoxin-dependent peroxiredoxin	Cucurbita moschata	CUCMO
1574	A0A6J1K082	A0A6J1K082_CUCMA	Beta-ketoacyl-[acyl-carrier-protein] synthase I	Cucurbita maxima	CUCMA
1575	A0A6J1GTM1	A0A6J1GTM1_CUCMO	Beta-ketoacyl-[acyl-carrier-protein] synthase I	Cucurbita moschata	CUCMO
1576	A0A5D3DAP3	A0A5D3DAP3_CUCME	Beta-ketoacyl-[acyl-carrier-protein] synthase I	Cucumis melo var. makuwa	CUCME
1577	A0A1S3BAD8	A0A1S3BAD8_CUCME	Beta-ketoacyl-[acyl-carrier-protein] synthase I	Cucumis melo	CUCME
1578	A0A0A0LXL6	A0A0A0LXL6_CUCSA	Beta-ketoacyl-[acyl-carrier-protein] synthase I	Cucumis sativus	CUCSA
1579	A0A6J1JI17	A0A6J1JI17_CUCMA	Ketol-acid reductoisomerase	Cucurbita maxima	CUCMA
1580	A0A6J1GKD7	A0A6J1GKD7_CUCMO	Ketol-acid reductoisomerase	Cucurbita moschata	CUCMO
1581	A0A6J1ERD5	A0A6J1ERD5_CUCMO	Ketol-acid reductoisomerase	Cucurbita moschata	CUCMO
1582	A0A6J1I888	A0A6J1I888_CUCMA	mitochondrial outer membrane protein porin of 34 kDa-like	Cucurbita maxima	CUCMA
1583	A0A6J1ELN3	A0A6J1ELN3_CUCMO	mitochondrial outer membrane protein porin of 34 kDa-like	Cucurbita moschata	CUCMO
1584	A0A5D3CZR1	A0A5D3CZR1_CUCME	Late embryogenesis abundant protein D-34	Cucumis melo var. makuwa	CUCME
1585	A0A1S3AXM5	A0A1S3AXM5_CUCME	late embryogenesis abundant protein D-34	Cucumis melo	CUCME
1586	A0A1S3BGL1	A0A1S3BGL1_CUCME	Phosphoglycerate kinase	Cucumis melo	CUCME
1587	A0A0A0K441	A0A0A0K441_CUCSA	Phosphoglycerate kinase	Cucumis sativus	CUCSA
1588	A0A6J1HXM3	A0A6J1HXM3_CUCMA	Phosphoglycerate kinase	Cucurbita maxima	CUCMA
1589	A0A6J1GM56	A0A6J1GM56_CUCMO	Phosphoglycerate kinase	Cucurbita moschata	CUCMO
1590	A0A5D3BCB9	A0A5D3BCB9_CUCME	Phosphoglycerate kinase	Cucumis melo var. makuwa	CUCME
1591	A0A5A7UBW8	A0A5A7UBW8_CUCME	Phosphoglycerate kinase	Cucumis melo var. makuwa	CUCME
1592	A1BQH1	A1BQH1_CUCSA	Phosphoglycerate kinase (Fragment)	Cucumis sativus	CUCSA
1593	A0A6J1DW36	A0A6J1DW36_MOMCH	Aminopeptidase	Momordica charantia	MOMCH
1594	A0A6J1IWD2	A0A6J1IWD2_CUCMA	Aminopeptidase	Cucurbita maxima	CUCMA
1595	A0A6J1FKI6	A0A6J1FKI6_CUCMO	Aminopeptidase	Cucurbita moschata	CUCMO
1596	Q9M549	Q9M549_CUCSA	Polyadenylate-binding protein	Cucumis sativus	CUCSA
1597	A0A6J1IBQ1	A0A6J1IBQ1_CUCMA	Polyadenylate-binding protein	Cucurbita maxima	CUCMA
1598	A0A6J1GK74	A0A6J1GK74_CUCMO	Polyadenylate-binding protein	Cucurbita moschata	CUCMO
1599	A0A6J1DS78	A0A6J1DS78_MOMCH	Polyadenylate-binding protein	Momordica charantia	MOMCH
1600	A0A5D3C4C8	A0A5D3C4C8_CUCME	Polyadenylate-binding protein	Cucumis melo var. makuwa	CUCME
1601	A0A1S3C0I3	A0A1S3C0I3_CUCME	Polyadenylate-binding protein	Cucumis melo	CUCME
1602	A0A0A0K6J0	A0A0A0K6J0_CUCSA	Polyadenylate-binding protein	Cucumis sativus	CUCSA
1603	A0A6J1KUV3	A0A6J1KUV3_CUCMA	Elongation factor Tu	Cucurbita maxima	CUCMA
1604	A0A6J1JXR8	A0A6J1JXR8_CUCMA	Elongation factor Tu	Cucurbita maxima	CUCMA
1605	A0A6J1H7F2	A0A6J1H7F2_CUCMO	Elongation factor Tu	Cucurbita moschata	CUCMO
1606	A0A6J1GPX9	A0A6J1GPX9_CUCMO	Elongation factor Tu	Cucurbita moschata	CUCMO
1607	A0A6J1D7X3	A0A6J1D7X3_MOMCH	Elongation factor Tu	Momordica charantia	MOMCH
1608	A0A5A7UVK3	A0A5A7UVK3_CUCME	Elongation factor Tu	Cucumis melo var. makuwa	CUCME
1609	A0A1S3BRD1	A0A1S3BRD1_CUCME	Elongation factor Tu	Cucumis melo	CUCME
1610	A0A0A0K909	A0A0A0K909_CUCSA	Elongation factor Tu	Cucumis sativus	CUCSA
1611	A0A6J1KBP2	A0A6J1KBP2_CUCMA	branched-chain-amino-acid aminotransferase-like protein 1	Cucurbita maxima	CUCMA
1612	A0A6J1G3E7	A0A6J1G3E7_CUCMO	LOW QUALITY PROTEIN: branched-chain-amino-acid aminotransferase-like protein 1	Cucurbita moschata	CUCMO
1613	A0A6J1DAX0	A0A6J1DAX0_MOMCH	LOW QUALITY PROTEIN: branched-chain-amino-acid aminotransferase-like protein 1	Momordica charantia	MOMCH
1614	A0A1S3C025	A0A1S3C025_CUCME	LOW QUALITY PROTEIN: branched-chain-amino-acid aminotransferase-like protein 1	Cucumis melo	CUCME
1615	A0A0A0LJI6	A0A0A0LJI6_CUCSA	Branched-chain-amino-acid aminotransferase-like protein 1	Cucumis sativus	CUCSA
1616	A0A5D3D481	A0A5D3D481_CUCME	Branched-chain-amino-acid aminotransferase-like protein 1	Cucumis melo var. makuwa	CUCME
1617	A0A6J1HZI1	A0A6J1HZI1_CUCMA	40S ribosomal protein S11-like	Cucurbita maxima	CUCMA
1618	A0A6J1HN55	A0A6J1HN55_CUCMA	40S ribosomal protein S11-like	Cucurbita maxima	CUCMA
1619	A0A6J1GJT3	A0A6J1GJT3_CUCMO	40S ribosomal protein S11-like	Cucurbita moschata	CUCMO
1620	A0A6J1FBR2	A0A6J1FBR2_CUCMO	40S ribosomal protein S11-like	Cucurbita moschata	CUCMO
1621	A0A6J1CQ61	A0A6J1CQ61_MOMCH	40S ribosomal protein S11-like	Momordica charantia	MOMCH
1622	A0A5D3DI18	A0A5D3DI18_CUCME	40S ribosomal protein S11-like	Cucumis melo var. makuwa	CUCME
1623	A0A1S3BHR3	A0A1S3BHR3_CUCME	40S ribosomal protein S11-like	Cucumis melo	CUCME
1624	A0A0A0K691	A0A0A0K691_CUCSA	Ribosomal_S17_N domain-containing protein	Cucumis sativus	CUCSA
1625	A0A6J1L8P1	A0A6J1L8P1_CUCMA	serine-threonine kinase receptor-associated protein-like isoform X2	Cucurbita maxima	CUCMA
1626	A0A6J1L3Z5	A0A6J1L3Z5_CUCMA	serine-threonine kinase receptor-associated protein-like isoform X1	Cucurbita maxima	CUCMA
1627	A0A6J1EZK8	A0A6J1EZK8_CUCMO	serine-threonine kinase receptor-associated protein-like isoform X2	Cucurbita moschata	CUCMO
1628	A0A6J1EYV9	A0A6J1EYV9_CUCMO	serine-threonine kinase receptor-associated protein-like isoform X1	Cucurbita moschata	CUCMO
1629	A0A5A7TZB0	A0A5A7TZB0_CUCME	Serine-threonine kinase receptor-associated protein-like	Cucumis melo var. makuwa	CUCME
1630	A0A1S3CPC1	A0A1S3CPC1_CUCME	serine-threonine kinase receptor-associated protein-like	Cucumis melo	CUCME
1631	A0A0A0LUE5	A0A0A0LUE5_CUCSA	WD_REPEATS_REGION domain-containing protein	Cucumis sativus	CUCSA
1632	A0A6J1JHS7	A0A6J1JHS7_CUCMA	serine-threonine kinase receptor-associated protein-like	Cucurbita maxima	CUCMA
1633	A0A6J1HB39	A0A6J1HB39_CUCMO	serine-threonine kinase receptor-associated protein-like	Cucurbita moschata	CUCMO
1634	A0A6J1CV33	A0A6J1CV33_MOMCH	serine-threonine kinase receptor-associated protein-like	Momordica charantia	MOMCH
1635	A0A6J1L232	A0A6J1L232_CUCMA	GTP-binding protein SAR1A-like	Cucurbita maxima	CUCMA
1636	A0A6J1KV84	A0A6J1KV84_CUCMA	GTP-binding protein SAR1A	Cucurbita maxima	CUCMA
1637	A0A6J1KCG8	A0A6J1KCG8_CUCMA	GTP-binding protein SAR1A-like	Cucurbita maxima	CUCMA
1638	A0A6J1KCD9	A0A6J1KCD9_CUCMA	GTP-binding protein SAR1A-like	Cucurbita maxima	CUCMA
1639	A0A6J1HQ80	A0A6J1HQ80_CUCMA	GTP-binding protein SAR1A-like	Cucurbita maxima	CUCMA
1640	A0A6J1HB96	A0A6J1HB96_CUCMO	GTP-binding protein SAR1A	Cucurbita moschata	CUCMO
1641	A0A6J1H3U8	A0A6J1H3U8_CUCMO	GTP-binding protein SAR1A-like	Cucurbita moschata	CUCMO
1642	A0A6J1G3R5	A0A6J1G3R5_CUCMO	GTP-binding protein SAR1A-like isoform X2	Cucurbita moschata	CUCMO
1643	A0A6J1G3P4	A0A6J1G3P4_CUCMO	GTP-binding protein SAR1A-like isoform X1	Cucurbita moschata	CUCMO
1644	A0A6J1FDH8	A0A6J1FDH8_CUCMO	GTP-binding protein SAR1A-like	Cucurbita moschata	CUCMO
1645	A0A6J1EQX6	A0A6J1EQX6_CUCMO	GTP-binding protein SAR1A-like	Cucurbita moschata	CUCMO
1646	A0A6J1DQJ5	A0A6J1DQJ5_MOMCH	GTP-binding protein SAR1A-like	Momordica charantia	MOMCH
1647	A0A6J1CB40	A0A6J1CB40_MOMCH	GTP-binding protein SAR1A-like	Momordica charantia	MOMCH
1648	A0A5D3BUU7	A0A5D3BUU7_CUCME	GTP-binding protein SAR1A	Cucumis melo var. makuwa	CUCME
1649	A0A5D3BE34	A0A5D3BE34_CUCME	GTP-binding protein SAR1A	Cucumis melo var. makuwa	CUCME
1650	A0A1S3C8B3	A0A1S3C8B3_CUCME	GTP-binding protein SAR1A-like	Cucumis melo	CUCME
1651	A0A1S3BWV6	A0A1S3BWV6_CUCME	GTP-binding protein SAR1A	Cucumis melo	CUCME
1652	A0A1S3BRM4	A0A1S3BRM4_CUCME	GTP-binding protein SAR1A	Cucumis melo	CUCME
1653	A0A0A0LGJ1	A0A0A0LGJ1_CUCSA	GTP-binding protein SAR1A	Cucumis sativus	CUCSA
1654	A0A0A0KEY6	A0A0A0KEY6_CUCSA	GTP-binding protein SAR1A	Cucumis sativus	CUCSA
1655	A0A0A0K5S9	A0A0A0K5S9_CUCSA	GTP-binding protein SAR1A	Cucumis sativus	CUCSA
1656	A0A5A7TU80	A0A5A7TU80_CUCME	GTP-binding protein SAR1A	Cucumis melo var. makuwa	CUCME
1657	A0A5D3DN92	A0A5D3DN92_CUCME	Glutathione S-transferase L3-like	Cucumis melo var. makuwa	CUCME
1658	A0A5A7TMD6	A0A5A7TMD6_CUCME	Protein IN2-1-like protein B	Cucumis melo var. makuwa	CUCME
1659	A0A1S3B645	A0A1S3B645_CUCME	glutathione S-transferase L3-like	Cucumis melo	CUCME
1660	A0A6J1EAX4	A0A6J1EAX4_CUCMO	11-beta-hydroxysteroid dehydrogenase 1B-like	Cucurbita moschata	CUCMO
1661	A0A5D3C390	A0A5D3C390_CUCME	Elongation factor 1-alpha	Cucumis melo var. makuwa	CUCME
1662	A0A5D3C1K1	A0A5D3C1K1_CUCME	Elongation factor 1-alpha	Cucumis melo var. makuwa	CUCME
1663	A0A1S3CPR9	A0A1S3CPR9_CUCME	elongation factor 1-alpha-like	Cucumis melo	CUCME
1664	A0A0A0KNN9	A0A0A0KNN9_CUCSA	Elongation factor 1-alpha	Cucumis sativus	CUCSA
1665	A0A6J1I9D2	A0A6J1I9D2_CUCMA	Fructose-bisphosphate aldolase	Cucurbita maxima	CUCMA
1666	A0A6J1HH51	A0A6J1HH51_CUCMO	Fructose-bisphosphate aldolase	Cucurbita moschata	CUCMO
1667	A0A5P9VJ67	A0A5P9VJ67_LUFAE	Cytosolic-like glyceraldehyde-3-phosphate dehydrogenase 2	Luffa aegyptiaca	LUFAE
1668	A0A6J1GBK2	A0A6J1GBK2_CUCMO	UTP--glucose-1-phosphate uridylyltransferase	Cucurbita moschata	CUCMO
1669	A0A6J1HUP5	A0A6J1HUP5_CUCMA	annexin A6-like	Cucurbita maxima	CUCMA
1670	A0A6J1FZS4	A0A6J1FZS4_CUCMO	annexin-like protein RJ4	Cucurbita moschata	CUCMO
1671	A0A6J1J1W6	A0A6J1J1W6_CUCMA	elongation factor 1-gamma-like	Cucurbita maxima	CUCMA
1672	A0A6J1FRN7	A0A6J1FRN7_CUCMO	elongation factor 1-gamma-like	Cucurbita moschata	CUCMO
1673	A0A6J1K4E0	A0A6J1K4E0_CUCMA	Glyceraldehyde-3-phosphate dehydrogenase	Cucurbita maxima	CUCMA
1674	A0A6J1GTH6	A0A6J1GTH6_CUCMO	Glyceraldehyde-3-phosphate dehydrogenase	Cucurbita moschata	CUCMO
1675	A0A5A7UEN6	A0A5A7UEN6_CUCME	Thioredoxin-dependent peroxiredoxin	Cucumis melo var. makuwa	CUCME
1676	A0A1S3AX99	A0A1S3AX99_CUCME	Peroxiredoxin	Cucumis melo	CUCME
1677	A0A0A0L979	A0A0A0L979_CUCSA	Peroxiredoxin	Cucumis sativus	CUCSA
1678	A0A0A0KQ42	A0A0A0KQ42_CUCSA	Alanine transaminase	Cucumis sativus	CUCSA
1679	A0A5D3CZM9	A0A5D3CZM9_CUCME	Alanine transaminase	Cucumis melo var. makuwa	CUCME
1680	A0A6J1HT66	A0A6J1HT66_CUCMA	Alanine transaminase	Cucurbita maxima	CUCMA
1681	A0A6J1G0T8	A0A6J1G0T8_CUCMO	Alanine transaminase	Cucurbita moschata	CUCMO
1682	A0A6J1JJJ9	A0A6J1JJJ9_CUCMA	40S ribosomal protein S4	Cucurbita maxima	CUCMA
1683	A0A6J1FX18	A0A6J1FX18_CUCMO	40S ribosomal protein S4	Cucurbita moschata	CUCMO
1684	A0A0A0KD99	A0A0A0KD99_CUCSA	SHSP domain-containing protein	Cucumis sativus	CUCSA
1685	A0A5D3DLG8	A0A5D3DLG8_CUCME	17.8 kDa class I heat shock protein-like	Cucumis melo var. makuwa	CUCME
1686	A0A1S3B456	A0A1S3B456_CUCME	17.8 kDa class I heat shock protein-like	Cucumis melo	CUCME
1687	A0A0A0L9H4	A0A0A0L9H4_CUCSA	Glucose and ribitol dehydrogenase	Cucumis sativus	CUCSA
1688	A0A6J1K814	A0A6J1K814_CUCMA	eukaryotic initiation factor 4A-3-like	Cucurbita maxima	CUCMA
1689	A0A6J1J605	A0A6J1J605_CUCMA	eukaryotic initiation factor 4A-3	Cucurbita maxima	CUCMA
1690	A0A6J1GB02	A0A6J1GB02_CUCMO	eukaryotic initiation factor 4A-3-like	Cucurbita moschata	CUCMO
1691	A0A6J1F3Q9	A0A6J1F3Q9_CUCMO	eukaryotic initiation factor 4A-3	Cucurbita moschata	CUCMO
1692	A0A6J1DI60	A0A6J1DI60_MOMCH	eukaryotic initiation factor 4A-3	Momordica charantia	MOMCH
1693	A0A5D3BYX9	A0A5D3BYX9_CUCME	Eukaryotic initiation factor 4A-3	Cucumis melo var. makuwa	CUCME
1694	A0A5A7UAL9	A0A5A7UAL9_CUCME	Eukaryotic initiation factor 4A-3	Cucumis melo var. makuwa	CUCME
1695	A0A1S3CH11	A0A1S3CH11_CUCME	eukaryotic initiation factor 4A-3	Cucumis melo	CUCME
1696	A0A0A0L9P0	A0A0A0L9P0_CUCSA	RNA helicase	Cucumis sativus	CUCSA
1697	A0A6J1IXA7	A0A6J1IXA7_CUCMA	Proteasome subunit alpha type	Cucurbita maxima	CUCMA
1698	A0A6J1GYP1	A0A6J1GYP1_CUCMO	Proteasome subunit alpha type	Cucurbita moschata	CUCMO
1699	A0A5D3D313	A0A5D3D313_CUCME	Protein disulfide-isomerase	Cucumis melo var. makuwa	CUCME
1700	A0A1S3BR17	A0A1S3BR17_CUCME	probable protein disulfide-isomerase A6	Cucumis melo	CUCME
1701	A0A6J1J7C2	A0A6J1J7C2_CUCMA	hydroxyacylglutathione hydrolase cytoplasmic	Cucurbita maxima	CUCMA
1702	A0A6J1FUB3	A0A6J1FUB3_CUCMO	hydroxyacylglutathione hydrolase cytoplasmic	Cucurbita moschata	CUCMO
1703	A0A0A0LR99	A0A0A0LR99_CUCSA	Oleosin	Cucumis sativus	CUCSA
1704	A0A6J1L2I8	A0A6J1L2I8_CUCMA	Proteasome subunit beta	Cucurbita maxima	CUCMA
1705	A0A6J1L038	A0A6J1L038_CUCMA	Proteasome subunit beta	Cucurbita maxima	CUCMA
1706	A0A6J1JFJ8	A0A6J1JFJ8_CUCMA	Proteasome subunit beta	Cucurbita maxima	CUCMA
1707	A0A6J1J6N8	A0A6J1J6N8_CUCMA	Proteasome subunit beta	Cucurbita maxima	CUCMA
1708	A0A6J1G834	A0A6J1G834_CUCMO	Proteasome subunit beta	Cucurbita moschata	CUCMO
1709	A0A6J1G813	A0A6J1G813_CUCMO	Proteasome subunit beta	Cucurbita moschata	CUCMO
1710	A0A6J1FY93	A0A6J1FY93_CUCMO	Proteasome subunit beta	Cucurbita moschata	CUCMO
1711	A0A6J1FW56	A0A6J1FW56_CUCMO	Proteasome subunit beta	Cucurbita moschata	CUCMO
1712	A0A6J1CGF1	A0A6J1CGF1_MOMCH	Proteasome subunit beta	Momordica charantia	MOMCH
1713	A0A5D3CQV9	A0A5D3CQV9_CUCME	Proteasome subunit beta	Cucumis melo var. makuwa	CUCME
1714	A0A1S3CLV2	A0A1S3CLV2_CUCME	Proteasome subunit beta	Cucumis melo	CUCME
1715	A0A6J1L0R7	A0A6J1L0R7_CUCMA	60S ribosomal protein L24	Cucurbita maxima	CUCMA
1716	A0A6J1J6V6	A0A6J1J6V6_CUCMA	60S ribosomal protein L24-like isoform X1	Cucurbita maxima	CUCMA
1717	A0A6J1J6E9	A0A6J1J6E9_CUCMA	60S ribosomal protein L24-like isoform X2	Cucurbita maxima	CUCMA
1718	A0A6J1IN14	A0A6J1IN14_CUCMA	60S ribosomal protein L24-like	Cucurbita maxima	CUCMA
1719	A0A6J1GGJ5	A0A6J1GGJ5_CUCMO	60S ribosomal protein L24	Cucurbita moschata	CUCMO
1720	A0A6J1FAB6	A0A6J1FAB6_CUCMO	60S ribosomal protein L24-like	Cucurbita moschata	CUCMO
1721	A0A6J1EK93	A0A6J1EK93_CUCMO	60S ribosomal protein L24-like	Cucurbita moschata	CUCMO
1722	A0A6J1CUE5	A0A6J1CUE5_MOMCH	60S ribosomal protein L24	Momordica charantia	MOMCH
1723	A0A6J1CRP7	A0A6J1CRP7_MOMCH	60S ribosomal protein L24-like	Momordica charantia	MOMCH
1724	A0A5D3C883	A0A5D3C883_CUCME	60S ribosomal protein L24	Cucumis melo var. makuwa	CUCME
1725	A0A5A7TPC8	A0A5A7TPC8_CUCME	60S ribosomal protein L24-like	Cucumis melo var. makuwa	CUCME
1726	A0A1S3CH43	A0A1S3CH43_CUCME	60S ribosomal protein L24	Cucumis melo	CUCME
1727	A0A1S3B6I5	A0A1S3B6I5_CUCME	60S ribosomal protein L24-like	Cucumis melo	CUCME
1728	A0A0A0LGG6	A0A0A0LGG6_CUCSA	TRASH domain-containing protein	Cucumis sativus	CUCSA
1729	A0A0A0KHD4	A0A0A0KHD4_CUCSA	TRASH domain-containing protein	Cucumis sativus	CUCSA
1730	A0A6J1J0P3	A0A6J1J0P3_CUCMA	protein DJ-1 homolog A	Cucurbita maxima	CUCMA
1731	A0A6J1FNP5	A0A6J1FNP5_CUCMO	protein DJ-1 homolog A	Cucurbita moschata	CUCMO
1732	A0A6J1HSR8	A0A6J1HSR8_CUCMA	60S ribosomal protein L5-like	Cucurbita maxima	CUCMA
1733	A0A6J1BUB7	A0A6J1BUB7_MOMCH	Inorganic diphosphatase	Momordica charantia	MOMCH
1734	A0A6J1KUY5	A0A6J1KUY5_CUCMA	Inorganic diphosphatase	Cucurbita maxima	CUCMA
1735	A0A6J1KTD3	A0A6J1KTD3_CUCMA	Inorganic diphosphatase	Cucurbita maxima	CUCMA
1736	A0A6J1KQW6	A0A6J1KQW6_CUCMA	Inorganic diphosphatase	Cucurbita maxima	CUCMA
1737	A0A6J1ILE2	A0A6J1ILE2_CUCMA	Inorganic diphosphatase	Cucurbita maxima	CUCMA
1738	A0A6J1HH74	A0A6J1HH74_CUCMO	Inorganic diphosphatase	Cucurbita moschata	CUCMO
1739	A0A6J1HGY3	A0A6J1HGY3_CUCMO	Inorganic diphosphatase	Cucurbita moschata	CUCMO
1740	A0A6J1HFB3	A0A6J1HFB3_CUCMO	Inorganic diphosphatase	Cucurbita moschata	CUCMO
1741	A0A6J1H6S8	A0A6J1H6S8_CUCMO	Inorganic diphosphatase	Cucurbita moschata	CUCMO
1742	A0A6J1GH29	A0A6J1GH29_CUCMO	Inorganic diphosphatase	Cucurbita moschata	CUCMO
1743	A0A6J1BVY7	A0A6J1BVY7_MOMCH	Inorganic diphosphatase	Momordica charantia	MOMCH
1744	A0A5D3CMQ5	A0A5D3CMQ5_CUCME	Inorganic diphosphatase	Cucumis melo var. makuwa	CUCME
1745	A0A1S3B1V2	A0A1S3B1V2_CUCME	Inorganic diphosphatase	Cucumis melo	CUCME
1746	A0A1S3B1T8	A0A1S3B1T8_CUCME	Inorganic diphosphatase	Cucumis melo	CUCME
1747	A0A0A0KGI1	A0A0A0KGI1_CUCSA	Inorganic diphosphatase	Cucumis sativus	CUCSA
1748	E5GCK9	E5GCK9_CUCME	ATP synthase subunit d, mitochondrial	Cucumis melo subsp. melo	CUCME
1749	A0A6J1IHY9	A0A6J1IHY9_CUCMA	ATP synthase subunit d, mitochondrial	Cucurbita maxima	CUCMA
1750	A0A6J1HUL8	A0A6J1HUL8_CUCMA	ATP synthase subunit d, mitochondrial	Cucurbita maxima	CUCMA
1751	A0A6J1GY12	A0A6J1GY12_CUCMO	ATP synthase subunit d, mitochondrial	Cucurbita moschata	CUCMO
1752	A0A6J1G072	A0A6J1G072_CUCMO	ATP synthase subunit d, mitochondrial	Cucurbita moschata	CUCMO
1753	A0A6J1CDD8	A0A6J1CDD8_MOMCH	ATP synthase subunit d, mitochondrial	Momordica charantia	MOMCH
1754	A0A5D3CDC0	A0A5D3CDC0_CUCME	ATP synthase subunit d, mitochondrial	Cucumis melo var. makuwa	CUCME
1755	A0A1S3BH29	A0A1S3BH29_CUCME	ATP synthase subunit d, mitochondrial	Cucumis melo	CUCME
1756	A0A0A0KRL4	A0A0A0KRL4_CUCSA	ATP synthase subunit d, mitochondrial	Cucumis sativus	CUCSA
1757	E5GC30	E5GC30_CUCME	GTP-binding protein	Cucumis melo subsp. melo	CUCME
1758	E5GBG0	E5GBG0_CUCME	GTP-binding protein	Cucumis melo subsp. melo	CUCME
1759	A0A6J1L4I1	A0A6J1L4I1_CUCMA	ras-related protein Rab11C	Cucurbita maxima	CUCMA
1760	A0A6J1KVJ4	A0A6J1KVJ4_CUCMA	ras-related protein RABA5b-like	Cucurbita maxima	CUCMA
1761	A0A6J1KPX0	A0A6J1KPX0_CUCMA	ras-related protein RABA1c-like	Cucurbita maxima	CUCMA
1762	A0A6J1KLZ9	A0A6J1KLZ9_CUCMA	ras-related protein RABA1c-like	Cucurbita maxima	CUCMA
1763	A0A6J1KLG6	A0A6J1KLG6_CUCMA	ras-related protein Rab11A-like	Cucurbita maxima	CUCMA
1764	A0A6J1KKX0	A0A6J1KKX0_CUCMA	ras-related protein RABA5a-like	Cucurbita maxima	CUCMA
1765	A0A6J1KGX4	A0A6J1KGX4_CUCMA	ras-related protein RABA4c-like	Cucurbita maxima	CUCMA
1766	A0A6J1K6C3	A0A6J1K6C3_CUCMA	ras-related protein RABA1c	Cucurbita maxima	CUCMA
1767	A0A6J1K193	A0A6J1K193_CUCMA	ras-related protein Rab2BV-like	Cucurbita maxima	CUCMA
1768	A0A6J1JWC2	A0A6J1JWC2_CUCMA	ras-related protein RABA5e-like	Cucurbita maxima	CUCMA
1769	A0A6J1JTM8	A0A6J1JTM8_CUCMA	ras-related protein Rab2BV-like	Cucurbita maxima	CUCMA
1770	A0A6J1JQR7	A0A6J1JQR7_CUCMA	ras-related protein RABA2a-like	Cucurbita maxima	CUCMA
1771	A0A6J1JNT4	A0A6J1JNT4_CUCMA	ras-related protein Rab11D	Cucurbita maxima	CUCMA
1772	A0A6J1JAX5	A0A6J1JAX5_CUCMA	ras-related protein RABA1f-like	Cucurbita maxima	CUCMA
1773	A0A6J1J922	A0A6J1J922_CUCMA	ras-related protein RGP1-like	Cucurbita maxima	CUCMA
1774	A0A6J1J8Y4	A0A6J1J8Y4_CUCMA	ras-related protein Rab11C-like	Cucurbita maxima	CUCMA
1775	A0A6J1J221	A0A6J1J221_CUCMA	ras-related protein RABA2a	Cucurbita maxima	CUCMA
1776	A0A6J1J1X3	A0A6J1J1X3_CUCMA	ras-related protein RABA1b-like	Cucurbita maxima	CUCMA
1777	A0A6J1IXQ6	A0A6J1IXQ6_CUCMA	ras-related protein RABA5d-like	Cucurbita maxima	CUCMA
1778	A0A6J1IX83	A0A6J1IX83_CUCMA	ras-related protein RABA1b-like	Cucurbita maxima	CUCMA
1779	A0A6J1IVD2	A0A6J1IVD2_CUCMA	ras-related protein RABA1f	Cucurbita maxima	CUCMA
1780	A0A6J1IU78	A0A6J1IU78_CUCMA	ras-related protein RABA1c-like	Cucurbita maxima	CUCMA
1781	A0A6J1ITG2	A0A6J1ITG2_CUCMA	ras-related protein Rab11A	Cucurbita maxima	CUCMA
1782	A0A6J1IG47	A0A6J1IG47_CUCMA	ras-related protein RABA1f-like	Cucurbita maxima	CUCMA
1783	A0A6J1I7X8	A0A6J1I7X8_CUCMA	ras-related protein RABA5d-like	Cucurbita maxima	CUCMA
1784	A0A6J1I4T0	A0A6J1I4T0_CUCMA	ras-related protein RABA1f-like	Cucurbita maxima	CUCMA
1785	A0A6J1I228	A0A6J1I228_CUCMA	ras-related protein Rab11D-like	Cucurbita maxima	CUCMA
1786	A0A6J1HY18	A0A6J1HY18_CUCMA	ras-related protein RABA4d-like	Cucurbita maxima	CUCMA
1787	A0A6J1HUG1	A0A6J1HUG1_CUCMA	ras-related protein RABA5a-like isoform X2	Cucurbita maxima	CUCMA
1788	A0A6J1HTU8	A0A6J1HTU8_CUCMA	ras-related protein RABA4d	Cucurbita maxima	CUCMA
1789	A0A6J1HSS3	A0A6J1HSS3_CUCMA	ras-related protein RABA5a-like isoform X1	Cucurbita maxima	CUCMA
1790	A0A6J1HGC7	A0A6J1HGC7_CUCMO	ras-related protein Rab11A-like	Cucurbita moschata	CUCMO
1791	A0A6J1HFM9	A0A6J1HFM9_CUCMO	ras-related protein Rab2BV-like	Cucurbita moschata	CUCMO
1792	A0A6J1H735	A0A6J1H735_CUCMO	ras-related protein RABA5b-like	Cucurbita moschata	CUCMO
1793	A0A6J1GVS1	A0A6J1GVS1_CUCMO	ras-related protein RABA5d-like	Cucurbita moschata	CUCMO
1794	A0A6J1GS83	A0A6J1GS83_CUCMO	ras-related protein RABA1c	Cucurbita moschata	CUCMO
1795	A0A6J1GMS2	A0A6J1GMS2_CUCMO	ras-related protein RABA5b-like	Cucurbita moschata	CUCMO
1796	A0A6J1GMB1	A0A6J1GMB1_CUCMO	ras-related protein Rab11D-like	Cucurbita moschata	CUCMO
1797	A0A6J1GDL8	A0A6J1GDL8_CUCMO	ras-related protein Rab11A	Cucurbita moschata	CUCMO
1798	A0A6J1GBR1	A0A6J1GBR1_CUCMO	ras-related protein RABA4c-like	Cucurbita moschata	CUCMO
1799	A0A6J1G637	A0A6J1G637_CUCMO	ras-related protein RABA1f-like	Cucurbita moschata	CUCMO
1800	A0A6J1G4Z7	A0A6J1G4Z7_CUCMO	ras-related protein Rab11C	Cucurbita moschata	CUCMO
1801	A0A6J1FWB4	A0A6J1FWB4_CUCMO	ras-related protein Rab11C-like	Cucurbita moschata	CUCMO
1802	A0A6J1FRL8	A0A6J1FRL8_CUCMO	ras-related protein RABA1b-like	Cucurbita moschata	CUCMO
1803	A0A6J1FQI3	A0A6J1FQI3_CUCMO	ras-related protein RABA2a-like	Cucurbita moschata	CUCMO
1804	A0A6J1FMX3	A0A6J1FMX3_CUCMO	ras-related protein RABA1f	Cucurbita moschata	CUCMO
1805	A0A6J1FEC9	A0A6J1FEC9_CUCMO	ras-related protein Rab2BV-like	Cucurbita moschata	CUCMO
1806	A0A6J1F689	A0A6J1F689_CUCMO	ras-related protein RABA1f-like	Cucurbita moschata	CUCMO
1807	A0A6J1F3V5	A0A6J1F3V5_CUCMO	ras-related protein RGP1-like	Cucurbita moschata	CUCMO
1808	A0A6J1EXF0	A0A6J1EXF0_CUCMO	ras-related protein RABA5d-like	Cucurbita moschata	CUCMO
1809	A0A6J1EWB3	A0A6J1EWB3_CUCMO	ras-related protein Rab11D	Cucurbita moschata	CUCMO
1810	A0A6J1EUD9	A0A6J1EUD9_CUCMO	ras-related protein Rab11D-like	Cucurbita moschata	CUCMO
1811	A0A6J1EU78	A0A6J1EU78_CUCMO	ras-related protein RABA2a	Cucurbita moschata	CUCMO
1812	A0A6J1EN46	A0A6J1EN46_CUCMO	ras-related protein RABA1c-like	Cucurbita moschata	CUCMO
1813	A0A6J1EMI6	A0A6J1EMI6_CUCMO	ras-related protein RABA1c-like	Cucurbita moschata	CUCMO
1814	A0A6J1EKZ2	A0A6J1EKZ2_CUCMO	ras-related protein RABA4d-like	Cucurbita moschata	CUCMO
1815	A0A6J1EK42	A0A6J1EK42_CUCMO	ras-related protein RABA1c-like	Cucurbita moschata	CUCMO
1816	A0A6J1EHL1	A0A6J1EHL1_CUCMO	ras-related protein RABA5a-like	Cucurbita moschata	CUCMO
1817	A0A6J1EEU4	A0A6J1EEU4_CUCMO	ras-related protein RABA5a-like isoform X1	Cucurbita moschata	CUCMO
1818	A0A6J1EBT5	A0A6J1EBT5_CUCMO	ras-related protein RABA5a-like isoform X2	Cucurbita moschata	CUCMO
1819	A0A6J1EAZ2	A0A6J1EAZ2_CUCMO	ras-related protein RABA4d	Cucurbita moschata	CUCMO
1820	A0A6J1DVY3	A0A6J1DVY3_MOMCH	ras-related protein RABA5b	Momordica charantia	MOMCH
1821	A0A6J1DGV8	A0A6J1DGV8_MOMCH	ras-related protein RABA4d-like	Momordica charantia	MOMCH
1822	A0A6J1DE05	A0A6J1DE05_MOMCH	ras-related protein RABA4d-like	Momordica charantia	MOMCH
1823	A0A6J1D439	A0A6J1D439_MOMCH	ras-related protein Rab11C	Momordica charantia	MOMCH
1824	A0A6J1D3Q3	A0A6J1D3Q3_MOMCH	ras-related protein Rab11D	Momordica charantia	MOMCH
1825	A0A6J1CPC3	A0A6J1CPC3_MOMCH	ras-related protein Rab11D-like	Momordica charantia	MOMCH
1826	A0A6J1CL35	A0A6J1CL35_MOMCH	ras-related protein RABA5a	Momordica charantia	MOMCH
1827	A0A6J1CKJ9	A0A6J1CKJ9_MOMCH	ras-related protein RABA1c	Momordica charantia	MOMCH
1828	A0A6J1CG72	A0A6J1CG72_MOMCH	ras-related protein RABA1f	Momordica charantia	MOMCH
1829	A0A6J1CFU5	A0A6J1CFU5_MOMCH	ras-related protein RABA1f-like	Momordica charantia	MOMCH
1830	A0A6J1CAE9	A0A6J1CAE9_MOMCH	ras-related protein RABA5d	Momordica charantia	MOMCH
1831	A0A6J1C4Z3	A0A6J1C4Z3_MOMCH	ras-related protein RABA2a	Momordica charantia	MOMCH
1832	A0A6J1C222	A0A6J1C222_MOMCH	ras-related protein Rab2BV-like	Momordica charantia	MOMCH
1833	A0A6J1BZG6	A0A6J1BZG6_MOMCH	ras-related protein RABA6b	Momordica charantia	MOMCH
1834	A0A6J1BYI6	A0A6J1BYI6_MOMCH	ras-related protein Rab11A	Momordica charantia	MOMCH
1835	A0A5D3DVT8	A0A5D3DVT8_CUCME	Ras-related protein RABA1f	Cucumis melo var. makuwa	CUCME
1836	A0A5D3DL31	A0A5D3DL31_CUCME	Ras-related protein Rab2BV	Cucumis melo var. makuwa	CUCME
1837	A0A5D3CU43	A0A5D3CU43_CUCME	Ras-related protein Rab2BV	Cucumis melo var. makuwa	CUCME
1838	A0A5D3CP64	A0A5D3CP64_CUCME	Ras-related protein RABA1c	Cucumis melo var. makuwa	CUCME
1839	A0A5D3CLL6	A0A5D3CLL6_CUCME	Ras-related protein Rab11A	Cucumis melo var. makuwa	CUCME
1840	A0A5D3CEB7	A0A5D3CEB7_CUCME	Ras-related protein RABA1f	Cucumis melo var. makuwa	CUCME
1841	A0A5D3BW01	A0A5D3BW01_CUCME	Ras-related protein RABA2a isoform X1	Cucumis melo var. makuwa	CUCME
1842	A0A5A7V7L9	A0A5A7V7L9_CUCME	Ras-related protein Rab2BV	Cucumis melo var. makuwa	CUCME
1843	A0A5A7UPM0	A0A5A7UPM0_CUCME	Ras-related protein RABA1c	Cucumis melo var. makuwa	CUCME
1844	A0A5A7UD85	A0A5A7UD85_CUCME	Ras-related protein RABA4d	Cucumis melo var. makuwa	CUCME
1845	A0A5A7TZE1	A0A5A7TZE1_CUCME	Retrotransposon protein	Cucumis melo var. makuwa	CUCME
1846	A0A5A7TS03	A0A5A7TS03_CUCME	Ras-related protein RABA5d	Cucumis melo var. makuwa	CUCME
1847	A0A5A7SYJ5	A0A5A7SYJ5_CUCME	Ras-related protein RABA5a	Cucumis melo var. makuwa	CUCME
1848	A0A5A7SMX1	A0A5A7SMX1_CUCME	Ras-related protein Rab11D	Cucumis melo var. makuwa	CUCME
1849	A0A5A7SJW3	A0A5A7SJW3_CUCME	Ras-related protein RABA5b	Cucumis melo var. makuwa	CUCME
1850	A0A1S3CKN1	A0A1S3CKN1_CUCME	ras-related protein Rab11C	Cucumis melo	CUCME
1851	A0A1S3CJW4	A0A1S3CJW4_CUCME	ras-related protein RABA1f	Cucumis melo	CUCME
1852	A0A1S3CJN1	A0A1S3CJN1_CUCME	LOW QUALITY PROTEIN: ras-related protein RABA5a	Cucumis melo	CUCME
1853	A0A1S3CFD0	A0A1S3CFD0_CUCME	ras-related protein RABA4c isoform X1	Cucumis melo	CUCME
1854	A0A1S3CDP9	A0A1S3CDP9_CUCME	ras-related protein RABA4d	Cucumis melo	CUCME
1855	A0A1S3C7M2	A0A1S3C7M2_CUCME	ras-related protein RABA5b	Cucumis melo	CUCME
1856	A0A1S3C267	A0A1S3C267_CUCME	ras-related protein RABA1f	Cucumis melo	CUCME
1857	A0A1S3C059	A0A1S3C059_CUCME	ras-related protein Rab11D	Cucumis melo	CUCME
1858	A0A1S3BXI0	A0A1S3BXI0_CUCME	ras-related protein RABA5d	Cucumis melo	CUCME
1859	A0A1S3BTD1	A0A1S3BTD1_CUCME	ras-related protein RABA2a	Cucumis melo	CUCME
1860	A0A1S3BSA1	A0A1S3BSA1_CUCME	ras-related protein RABA1b-like	Cucumis melo	CUCME
1861	A0A1S3B7Q9	A0A1S3B7Q9_CUCME	ras-related protein RABA1c	Cucumis melo	CUCME
1862	A0A1S3B3E1	A0A1S3B3E1_CUCME	ras-related protein Rab2BV	Cucumis melo	CUCME
1863	A0A1S3B108	A0A1S3B108_CUCME	ras-related protein Rab11A	Cucumis melo	CUCME
1864	A0A1S3B019	A0A1S3B019_CUCME	ras-related protein RABA1c-like	Cucumis melo	CUCME
1865	A0A0A0M076	A0A0A0M076_CUCSA	Ras-related protein RABA1c	Cucumis sativus	CUCSA
1866	A0A0A0LVS7	A0A0A0LVS7_CUCSA	Ras-related protein RABA5a	Cucumis sativus	CUCSA
1867	A0A0A0LN26	A0A0A0LN26_CUCSA	Ras-related protein RABA1f	Cucumis sativus	CUCSA
1868	A0A0A0LEW7	A0A0A0LEW7_CUCSA	Ras-related protein RABA4c	Cucumis sativus	CUCSA
1869	A0A0A0L6P8	A0A0A0L6P8_CUCSA	Ras-related protein RABA2a	Cucumis sativus	CUCSA
1870	A0A0A0L041	A0A0A0L041_CUCSA	Ras-related protein RABA1f	Cucumis sativus	CUCSA
1871	A0A0A0KXK6	A0A0A0KXK6_CUCSA	Ras-related protein RABA1c	Cucumis sativus	CUCSA
1872	A0A0A0KW90	A0A0A0KW90_CUCSA	Ras-related protein RABA4c	Cucumis sativus	CUCSA
1873	A0A0A0KU21	A0A0A0KU21_CUCSA	Ras-related protein RABA5c-like	Cucumis sativus	CUCSA
1874	A0A0A0KNM1	A0A0A0KNM1_CUCSA	Ras-related protein RABA1c-like	Cucumis sativus	CUCSA
1875	A0A0A0KIU6	A0A0A0KIU6_CUCSA	Ras-related protein RABA4a	Cucumis sativus	CUCSA
1876	A0A0A0KE61	A0A0A0KE61_CUCSA	Ras-related protein RABA2a	Cucumis sativus	CUCSA
1877	A0A0A0KBH8	A0A0A0KBH8_CUCSA	Ras-related protein Rab2BV-like	Cucumis sativus	CUCSA
1878	A0A0A0K737	A0A0A0K737_CUCSA	Small GTP-binding protein	Cucumis sativus	CUCSA
1879	A0A0A0K5A2	A0A0A0K5A2_CUCSA	RAB11G	Cucumis sativus	CUCSA
1880	E5GBR1	E5GBR1_CUCME	MAR-binding protein	Cucumis melo subsp. melo	CUCME
1881	A0A6J1KAD8	A0A6J1KAD8_CUCMA	probable nucleolar protein 5-2	Cucurbita maxima	CUCMA
1882	A0A6J1HKX6	A0A6J1HKX6_CUCMA	probable nucleolar protein 5-2	Cucurbita maxima	CUCMA
1883	A0A6J1G4N6	A0A6J1G4N6_CUCMO	probable nucleolar protein 5-2	Cucurbita moschata	CUCMO
1884	A0A6J1FGL3	A0A6J1FGL3_CUCMO	probable nucleolar protein 5-2	Cucurbita moschata	CUCMO
1885	A0A6J1CN99	A0A6J1CN99_MOMCH	probable nucleolar protein 5-2	Momordica charantia	MOMCH
1886	A0A5D3D4D3	A0A5D3D4D3_CUCME	Putative nucleolar protein 5-2	Cucumis melo var. makuwa	CUCME
1887	A0A5A7VB38	A0A5A7VB38_CUCME	Putative nucleolar protein 5-2	Cucumis melo var. makuwa	CUCME
1888	A0A1S3C2P1	A0A1S3C2P1_CUCME	probable nucleolar protein 5-2	Cucumis melo	CUCME
1889	A0A0A0LIG6	A0A0A0LIG6_CUCSA	Nop domain-containing protein	Cucumis sativus	CUCSA
1890	A1BQL0	A1BQL0_CUCSA	Leucine aminopeptidase (Fragment)	Cucumis sativus	CUCSA
1891	A0A5D3BBT1	A0A5D3BBT1_CUCME	Leucine aminopeptidase 1-like	Cucumis melo var. makuwa	CUCME
1892	A0A1S3BVL6	A0A1S3BVL6_CUCME	leucine aminopeptidase 1-like	Cucumis melo	CUCME
1893	A0A0A0LH25	A0A0A0LH25_CUCSA	CYTOSOL_AP domain-containing protein	Cucumis sativus	CUCSA
1894	A0A6J1L4H1	A0A6J1L4H1_CUCMA	60S ribosomal protein L10-like	Cucurbita maxima	CUCMA
1895	A0A6J1J6Y1	A0A6J1J6Y1_CUCMA	60S ribosomal protein L10-like	Cucurbita maxima	CUCMA
1896	A0A6J1G6Y3	A0A6J1G6Y3_CUCMO	60S ribosomal protein L10-like	Cucurbita moschata	CUCMO
1897	A0A6J1EY90	A0A6J1EY90_CUCMO	60S ribosomal protein L10-like	Cucurbita moschata	CUCMO
1898	A0A5D3CWP6	A0A5D3CWP6_CUCME	60S ribosomal protein L10-like	Cucumis melo var. makuwa	CUCME
1899	A0A1S3BT36	A0A1S3BT36_CUCME	60S ribosomal protein L10-like	Cucumis melo	CUCME
1900	A0A0A0KYV1	A0A0A0KYV1_CUCSA	Ribosomal_L16 domain-containing protein	Cucumis sativus	CUCSA
1901	A0A6J1L3H8	A0A6J1L3H8_CUCMA	40S ribosomal protein S14-2-like	Cucurbita maxima	CUCMA
1902	A0A6J1KQN4	A0A6J1KQN4_CUCMA	40S ribosomal protein S14-2-like	Cucurbita maxima	CUCMA
1903	A0A6J1J4Y9	A0A6J1J4Y9_CUCMA	40S ribosomal protein S14-2	Cucurbita maxima	CUCMA
1904	A0A6J1GTR2	A0A6J1GTR2_CUCMO	40S ribosomal protein S14-2-like	Cucurbita moschata	CUCMO
1905	A0A6J1G4X6	A0A6J1G4X6_CUCMO	40S ribosomal protein S14-2-like	Cucurbita moschata	CUCMO
1906	A0A6J1F6L2	A0A6J1F6L2_CUCMO	40S ribosomal protein S14-2	Cucurbita moschata	CUCMO
1907	A0A6J1CUH0	A0A6J1CUH0_MOMCH	40S ribosomal protein S14-2	Momordica charantia	MOMCH
1908	A0A6J1CHJ7	A0A6J1CHJ7_MOMCH	40S ribosomal protein S14	Momordica charantia	MOMCH
1909	A0A5D3DNR5	A0A5D3DNR5_CUCME	40S ribosomal protein S14-2-like	Cucumis melo var. makuwa	CUCME
1910	A0A5A7UR49	A0A5A7UR49_CUCME	40S ribosomal protein S14-2-like	Cucumis melo var. makuwa	CUCME
1911	A0A5A7TQL8	A0A5A7TQL8_CUCME	Beta-fructofuranosidase, insoluble isoenzyme 1	Cucumis melo var. makuwa	CUCME
1912	A0A1S3B9H6	A0A1S3B9H6_CUCME	40S ribosomal protein S14-2-like	Cucumis melo	CUCME
1913	A0A1S3B682	A0A1S3B682_CUCME	40S ribosomal protein S14-2	Cucumis melo	CUCME
1914	A0A0A0LUH7	A0A0A0LUH7_CUCSA	40S ribosomal protein S14	Cucumis sativus	CUCSA
1915	A0A0A0LGP6	A0A0A0LGP6_CUCSA	40S ribosomal protein S14	Cucumis sativus	CUCSA
1916	A0A6J1L2J7	A0A6J1L2J7_CUCMA	40S ribosomal protein S7	Cucurbita maxima	CUCMA
1917	A0A6J1JM30	A0A6J1JM30_CUCMA	40S ribosomal protein S7	Cucurbita maxima	CUCMA
1918	A0A6J1F3W2	A0A6J1F3W2_CUCMO	40S ribosomal protein S7	Cucurbita moschata	CUCMO
1919	A0A6J1E4W3	A0A6J1E4W3_CUCMO	40S ribosomal protein S7	Cucurbita moschata	CUCMO
1920	A0A6J1C0U6	A0A6J1C0U6_MOMCH	40S ribosomal protein S7	Momordica charantia	MOMCH
1921	A0A5D3DYJ2	A0A5D3DYJ2_CUCME	40S ribosomal protein S7	Cucumis melo var. makuwa	CUCME
1922	A0A1S3BX06	A0A1S3BX06_CUCME	40S ribosomal protein S7	Cucumis melo	CUCME
1923	A0A0A0LUY0	A0A0A0LUY0_CUCSA	40S ribosomal protein S7	Cucumis sativus	CUCSA
1924	A0A6J1KSB5	A0A6J1KSB5_CUCMA	ubiquitin-conjugating enzyme E2 variant 1D	Cucurbita maxima	CUCMA
1925	A0A6J1J6I4	A0A6J1J6I4_CUCMA	ubiquitin-conjugating enzyme E2 variant 1C	Cucurbita maxima	CUCMA
1926	A0A6J1FR14	A0A6J1FR14_CUCMO	ubiquitin-conjugating enzyme E2 variant 1D	Cucurbita moschata	CUCMO
1927	A0A6J1F593	A0A6J1F593_CUCMO	ubiquitin-conjugating enzyme E2 variant 1C-like	Cucurbita moschata	CUCMO
1928	A0A6J1CTV6	A0A6J1CTV6_MOMCH	ubiquitin-conjugating enzyme E2 variant 1C	Momordica charantia	MOMCH
1929	A0A1S3B6A6	A0A1S3B6A6_CUCME	ubiquitin-conjugating enzyme E2 variant 1C	Cucumis melo	CUCME
1930	A0A0A0LE42	A0A0A0LE42_CUCSA	UBC core domain-containing protein	Cucumis sativus	CUCSA
1931	A0A6J1KKK0	A0A6J1KKK0_CUCMA	UPF0587 protein C1orf123 homolog	Cucurbita maxima	CUCMA
1932	A0A6J1GKL1	A0A6J1GKL1_CUCMO	UPF0587 protein C1orf123 homolog	Cucurbita moschata	CUCMO
1933	A0A6J1KJJ4	A0A6J1KJJ4_CUCMA	26S proteasome regulatory subunit 6A homolog	Cucurbita maxima	CUCMA
1934	A0A6J1HMH8	A0A6J1HMH8_CUCMA	26S proteasome regulatory subunit 6A homolog	Cucurbita maxima	CUCMA
1935	A0A6J1G4M1	A0A6J1G4M1_CUCMO	26S proteasome regulatory subunit 6A homolog	Cucurbita moschata	CUCMO
1936	A0A6J1FCI4	A0A6J1FCI4_CUCMO	26S proteasome regulatory subunit 6A homolog	Cucurbita moschata	CUCMO
1937	A0A6J1DQ88	A0A6J1DQ88_MOMCH	26S proteasome regulatory subunit 6A homolog	Momordica charantia	MOMCH
1938	A0A6J1C2N5	A0A6J1C2N5_MOMCH	26S proteasome regulatory subunit 6A homolog	Momordica charantia	MOMCH
1939	A0A5D3CEH3	A0A5D3CEH3_CUCME	26S protease regulatory subunit 6A-like protein	Cucumis melo var. makuwa	CUCME
1940	A0A5D3BCZ9	A0A5D3BCZ9_CUCME	26S protease regulatory subunit 6A-like protein isoform X1	Cucumis melo var. makuwa	CUCME
1941	A0A5A7U2Z0	A0A5A7U2Z0_CUCME	26S protease regulatory subunit 6A-like protein isoform X1	Cucumis melo var. makuwa	CUCME
1942	A0A1S3BYY2	A0A1S3BYY2_CUCME	26S protease regulatory subunit 6A homolog isoform X1	Cucumis melo	CUCME
1943	A0A1S3BXR3	A0A1S3BXR3_CUCME	26S protease regulatory subunit 6A homolog isoform X2	Cucumis melo	CUCME
1944	A0A1S3BQ90	A0A1S3BQ90_CUCME	26S protease regulatory subunit 6A homolog	Cucumis melo	CUCME
1945	A0A0A0LWD4	A0A0A0LWD4_CUCSA	AAA domain-containing protein	Cucumis sativus	CUCSA
1946	A0A0A0LJT3	A0A0A0LJT3_CUCSA	AAA domain-containing protein	Cucumis sativus	CUCSA
1947	A0A6J1KHH2	A0A6J1KHH2_CUCMA	Protein disulfide-isomerase	Cucurbita maxima	CUCMA
1948	A0A6J1HZ63	A0A6J1HZ63_CUCMA	Protein disulfide-isomerase	Cucurbita maxima	CUCMA
1949	A0A6J1KD83	A0A6J1KD83_CUCMA	cytochrome c oxidase subunit 5b-1, mitochondrial-like	Cucurbita maxima	CUCMA
1950	A0A6J1KBJ1	A0A6J1KBJ1_CUCMA	cytochrome c oxidase subunit 5b-2, mitochondrial-like	Cucurbita maxima	CUCMA
1951	A0A6J1IV42	A0A6J1IV42_CUCMA	cytochrome c oxidase subunit 5b-1, mitochondrial-like	Cucurbita maxima	CUCMA
1952	A0A6J1GVI7	A0A6J1GVI7_CUCMO	cytochrome c oxidase subunit 5b-1, mitochondrial-like	Cucurbita moschata	CUCMO
1953	A0A6J1GC81	A0A6J1GC81_CUCMO	cytochrome c oxidase subunit 5b-2, mitochondrial-like	Cucurbita moschata	CUCMO
1954	A0A6J1GC67	A0A6J1GC67_CUCMO	cytochrome c oxidase subunit 5b-1, mitochondrial-like	Cucurbita moschata	CUCMO
1955	A0A6J1DJR7	A0A6J1DJR7_MOMCH	cytochrome c oxidase subunit 5b-2, mitochondrial-like	Momordica charantia	MOMCH
1956	A0A6J1K773	A0A6J1K773_CUCMA	membrane steroid-binding protein 1-like isoform X1	Cucurbita maxima	CUCMA
1957	A0A6J1K508	A0A6J1K508_CUCMA	membrane steroid-binding protein 2-like isoform X2	Cucurbita maxima	CUCMA
1958	A0A6J1I394	A0A6J1I394_CUCMA	membrane steroid-binding protein 2-like	Cucurbita maxima	CUCMA
1959	A0A6J1H2T8	A0A6J1H2T8_CUCMO	membrane steroid-binding protein 1-like isoform X2	Cucurbita moschata	CUCMO
1960	A0A6J1GZX3	A0A6J1GZX3_CUCMO	membrane steroid-binding protein 1-like isoform X1	Cucurbita moschata	CUCMO
1961	A0A6J1GMC2	A0A6J1GMC2_CUCMO	membrane steroid-binding protein 2-like	Cucurbita moschata	CUCMO
1962	A0A6J1E0F8	A0A6J1E0F8_MOMCH	membrane steroid-binding protein 2-like	Momordica charantia	MOMCH
1963	A0A5A7TA90	A0A5A7TA90_CUCME	Membrane steroid-binding protein 2	Cucumis melo var. makuwa	CUCME
1964	A0A1S3CQ79	A0A1S3CQ79_CUCME	membrane steroid-binding protein 2	Cucumis melo	CUCME
1965	A0A0A0LIG2	A0A0A0LIG2_CUCSA	Cytochrome b5 heme-binding domain-containing protein	Cucumis sativus	CUCSA
1966	A0A6J1K725	A0A6J1K725_CUCMA	Ribosomal protein	Cucurbita maxima	CUCMA
1967	A0A6J1JCI3	A0A6J1JCI3_CUCMA	Ribosomal protein	Cucurbita maxima	CUCMA
1968	A0A6J1HYM1	A0A6J1HYM1_CUCMA	Ribosomal protein	Cucurbita maxima	CUCMA
1969	A0A6J1HTI9	A0A6J1HTI9_CUCMA	Ribosomal protein	Cucurbita maxima	CUCMA
1970	A0A6J1H5S7	A0A6J1H5S7_CUCMO	Ribosomal protein	Cucurbita moschata	CUCMO
1971	A0A6J1G271	A0A6J1G271_CUCMO	Ribosomal protein	Cucurbita moschata	CUCMO
1972	A0A6J1FXB0	A0A6J1FXB0_CUCMO	Ribosomal protein	Cucurbita moschata	CUCMO
1973	A0A6J1EVZ1	A0A6J1EVZ1_CUCMO	Ribosomal protein	Cucurbita moschata	CUCMO
1974	A0A6J1DHY4	A0A6J1DHY4_MOMCH	Ribosomal protein	Momordica charantia	MOMCH
1975	A0A6J1CLJ2	A0A6J1CLJ2_MOMCH	Ribosomal protein	Momordica charantia	MOMCH
1976	A0A6J1K4Q1	A0A6J1K4Q1_CUCMA	uncharacterized protein At1g32220, chloroplastic	Cucurbita maxima	CUCMA
1977	A0A6J1HD94	A0A6J1HD94_CUCMO	uncharacterized protein At1g32220, chloroplastic	Cucurbita moschata	CUCMO
1978	A0A6J1BUI2	A0A6J1BUI2_MOMCH	uncharacterized protein At1g32220, chloroplastic	Momordica charantia	MOMCH
1979	A0A6J1K2A6	A0A6J1K2A6_CUCMA	Eukaryotic translation initiation factor 3 subunit F	Cucurbita maxima	CUCMA
1980	A0A6J1FKR8	A0A6J1FKR8_CUCMO	Eukaryotic translation initiation factor 3 subunit F	Cucurbita moschata	CUCMO
1981	A0A5A7UIS5	A0A5A7UIS5_CUCME	Eukaryotic translation initiation factor 3 subunit F	Cucumis melo var. makuwa	CUCME
1982	A0A1S3B471	A0A1S3B471_CUCME	Eukaryotic translation initiation factor 3 subunit F	Cucumis melo	CUCME
1983	A0A0A0K7P9	A0A0A0K7P9_CUCSA	Eukaryotic translation initiation factor 3 subunit F	Cucumis sativus	CUCSA
1984	A0A6J1K116	A0A6J1K116_CUCMA	calnexin homolog	Cucurbita maxima	CUCMA
1985	A0A6J1GRL7	A0A6J1GRL7_CUCMO	calnexin homolog	Cucurbita moschata	CUCMO
1986	A0A6J1C9P4	A0A6J1C9P4_MOMCH	calnexin homolog	Momordica charantia	MOMCH
1987	A0A5D3BLT2	A0A5D3BLT2_CUCME	Calnexin-like protein	Cucumis melo var. makuwa	CUCME
1988	A0A5A7UPG1	A0A5A7UPG1_CUCME	Calnexin-like protein	Cucumis melo var. makuwa	CUCME
1989	A0A1S3B1A1	A0A1S3B1A1_CUCME	calnexin homolog	Cucumis melo	CUCME
1990	A0A0A0LTY6	A0A0A0LTY6_CUCSA	Calnexin	Cucumis sativus	CUCSA
1991	A0A6J1JYN2	A0A6J1JYN2_CUCMA	microsomal glutathione S-transferase 3	Cucurbita maxima	CUCMA
1992	A0A6J1FFX9	A0A6J1FFX9_CUCMO	microsomal glutathione S-transferase 3	Cucurbita moschata	CUCMO
1993	A0A6J1CJN5	A0A6J1CJN5_MOMCH	microsomal glutathione S-transferase 3	Momordica charantia	MOMCH
1994	A0A5D3DTJ5	A0A5D3DTJ5_CUCME	Microsomal glutathione S-transferase 3	Cucumis melo var. makuwa	CUCME
1995	A0A1S3CCM3	A0A1S3CCM3_CUCME	microsomal glutathione S-transferase 3	Cucumis melo	CUCME
1996	A0A6J1JVC3	A0A6J1JVC3_CUCMA	Proteasome subunit beta	Cucurbita maxima	CUCMA
1997	A0A6J1JUA3	A0A6J1JUA3_CUCMA	Proteasome subunit beta	Cucurbita maxima	CUCMA
1998	A0A6J1JU09	A0A6J1JU09_CUCMA	proteasome subunit beta type-3-A-like isoform X2	Cucurbita maxima	CUCMA
[truncated: 1,767 more rows]

## Sheet: Table S2
Table S2. Significantly upregulated proteins in ridge gourd seed (Luffa acutangula (L.) Roxb.) between day 0 and 15, 30
Accession	Entry_Name	Protein	Organism	Species	p-value	Flow change	Quantification	Day
A0A6J1KNT2	A0A6J1KNT2_CUCMA	Aconitate hydratase	Cucurbita maxima	CUCMA	0.0423	2.75923	UP	15d
A0A6J1IM56	A0A6J1IM56_CUCMA	Aconitate hydratase	Cucurbita maxima	CUCMA	0.0423	2.75923	UP	15d
A0A6J1GF86	A0A6J1GF86_CUCMO	Aconitate hydratase	Cucurbita moschata	CUCMO	0.0423	2.75923	UP	15d
A0A6J1EGD5	A0A6J1EGD5_CUCMO	Aconitate hydratase	Cucurbita moschata	CUCMO	0.0423	2.75923	UP	15d
A0A1S3B2W8	A0A1S3B2W8_CUCME	Aconitate hydratase	Cucumis melo	CUCME	0.0423	2.75923	UP	15d
A0A0A0KHD6	A0A0A0KHD6_CUCSA	Aconitate hydratase	Cucumis sativus	CUCSA	0.0423	2.75923	UP	15d
A0A6J1IA92	A0A6J1IA92_CUCMA	60S ribosomal protein L3	Cucurbita maxima	CUCMA	1.14e-08	7.24055	UP	30d
A0A6J1I663	A0A6J1I663_CUCMA	60S ribosomal protein L3-like	Cucurbita maxima	CUCMA	1.14e-08	7.24055	UP	30d
A0A6J1F1X0	A0A6J1F1X0_CUCMO	60S ribosomal protein L3	Cucurbita moschata	CUCMO	1.14e-08	7.24055	UP	30d
A0A6J1EXU7	A0A6J1EXU7_CUCMO	60S ribosomal protein L3	Cucurbita moschata	CUCMO	1.14e-08	7.24055	UP	30d
A0A5A7SYQ0	A0A5A7SYQ0_CUCME	60S ribosomal protein L3	Cucumis melo var. makuwa	CUCME	1.14e-08	7.24055	UP	30d
A0A1S3CIE8	A0A1S3CIE8_CUCME	60S ribosomal protein L3	Cucumis melo	CUCME	1.14e-08	7.24055	UP	30d
A0A0A0KAJ9	A0A0A0KAJ9_CUCSA	60S ribosomal protein L3	Cucumis sativus	CUCSA	1.14e-08	7.24055	UP	30d
A0A6J1DTJ8	A0A6J1DTJ8_MOMCH	60S ribosomal protein L3	Momordica charantia	MOMCH	1.14e-08	7.24055	UP	30d
A0A6J1HXW8	A0A6J1HXW8_CUCMA	probable 26S proteasome non-ATPase regulatory subunit 3	Cucurbita maxima	CUCMA	0.02662	6.22201	UP	30d
A0A6J1GMC8	A0A6J1GMC8_CUCMO	probable 26S proteasome non-ATPase regulatory subunit 3	Cucurbita moschata	CUCMO	0.02662	6.22201	UP	30d
A0A5D3DLP7	A0A5D3DLP7_CUCME	Putative 26S proteasome non-ATPase regulatory subunit 3	Cucumis melo var. makuwa	CUCME	0.02662	6.22201	UP	30d
A0A5A7U6I5	A0A5A7U6I5_CUCME	Putative 26S proteasome non-ATPase regulatory subunit 3	Cucumis melo var. makuwa	CUCME	0.02662	6.22201	UP	30d
A0A5A7TAA4	A0A5A7TAA4_CUCME	Putative 26S proteasome non-ATPase regulatory subunit 3	Cucumis melo var. makuwa	CUCME	0.02662	6.22201	UP	30d
A0A1S4E2Q6	A0A1S4E2Q6_CUCME	probable 26S proteasome non-ATPase regulatory subunit 3	Cucumis melo	CUCME	0.02662	6.22201	UP	30d
A0A1S3BJ75	A0A1S3BJ75_CUCME	probable 26S proteasome non-ATPase regulatory subunit 3	Cucumis melo	CUCME	0.02662	6.22201	UP	30d
A0A0A0KU38	A0A0A0KU38_CUCSA	Ribosomal protein L15	Cucumis sativus	CUCSA	0.03097	4.93677	UP	30d
A0A6J1J4H9	A0A6J1J4H9_CUCMA	17.1 kDa class II heat shock protein-like	Cucurbita maxima	CUCMA	0.01764	4.88891	UP	30d
A0A6J1FRJ4	A0A6J1FRJ4_CUCMO	17.1 kDa class II heat shock protein-like	Cucurbita moschata	CUCMO	0.01764	4.88891	UP	30d
Q39645	Q39645_CUCSA	Protein MFP-b	Cucumis sativus	CUCSA	7.33e-06	4.22163	UP	30d
A0A6J1EQD6	A0A6J1EQD6_CUCMO	glyoxysomal fatty acid beta-oxidation multifunctional protein MFP-a isoform X1	Cucurbita moschata	CUCMO	7.33e-06	4.22163	UP	30d
A0A6J1CCB2	A0A6J1CCB2_MOMCH	glyoxysomal fatty acid beta-oxidation multifunctional protein MFP-a	Momordica charantia	MOMCH	7.33e-06	4.22163	UP	30d
A0A1S3C7Y8	A0A1S3C7Y8_CUCME	glyoxysomal fatty acid beta-oxidation multifunctional protein MFP-a	Cucumis melo	CUCME	7.33e-06	4.22163	UP	30d
A0A0A0KHX5	A0A0A0KHX5_CUCSA	3-hydroxybutyryl-CoA epimerase	Cucumis sativus	CUCSA	7.33e-06	4.22163	UP	30d
A0A6J1E5M9	A0A6J1E5M9_CUCMO	40S ribosomal protein S15a-1	Cucurbita moschata	CUCMO	0.0004	4.05011	UP	30d
A0A6J1K617	A0A6J1K617_CUCMA	Ribosomal protein L15	Cucurbita maxima	CUCMA	0.00828	4.03332	UP	30d
A0A6J1JRE5	A0A6J1JRE5_CUCMA	Ribosomal protein L15	Cucurbita maxima	CUCMA	0.00828	4.03332	UP	30d
A0A6J1JDH0	A0A6J1JDH0_CUCMA	Ribosomal protein L15	Cucurbita maxima	CUCMA	0.00828	4.03332	UP	30d
A0A6J1IBQ7	A0A6J1IBQ7_CUCMA	Ribosomal protein L15	Cucurbita maxima	CUCMA	0.00828	4.03332	UP	30d
A0A6J1H209	A0A6J1H209_CUCMO	Ribosomal protein L15	Cucurbita moschata	CUCMO	0.00828	4.03332	UP	30d
A0A6J1FNE6	A0A6J1FNE6_CUCMO	Ribosomal protein L15	Cucurbita moschata	CUCMO	0.00828	4.03332	UP	30d
A0A6J1E4Z5	A0A6J1E4Z5_CUCMO	Ribosomal protein L15	Cucurbita moschata	CUCMO	0.00828	4.03332	UP	30d
A0A6J1CIS0	A0A6J1CIS0_MOMCH	Ribosomal protein L15	Momordica charantia	MOMCH	0.00828	4.03332	UP	30d
A0A0A0KKP5	A0A0A0KKP5_CUCSA	Ribosomal protein L15	Cucumis sativus	CUCSA	0.00828	4.03332	UP	30d
Q9SBL9	Q9SBL9_CITLA	Wrp15a	Citrullus lanatus	CITLA	0.00016	3.97971	UP	30d
A0A6J1JX40	A0A6J1JX40_CUCMA	40S ribosomal protein S15a-1	Cucurbita maxima	CUCMA	0.00016	3.97971	UP	30d
A0A6J1JS60	A0A6J1JS60_CUCMA	40S ribosomal protein S15a-1	Cucurbita maxima	CUCMA	0.00016	3.97971	UP	30d
A0A6J1FJB0	A0A6J1FJB0_CUCMO	40S ribosomal protein S15a-1	Cucurbita moschata	CUCMO	0.00016	3.97971	UP	30d
A0A6J1BY30	A0A6J1BY30_MOMCH	40S ribosomal protein S15a-1	Momordica charantia	MOMCH	0.00016	3.97971	UP	30d
A0A5A7SSH5	A0A5A7SSH5_CUCME	40S ribosomal protein S15a-1	Cucumis melo var. makuwa	CUCME	0.00016	3.97971	UP	30d
A0A1S3CPB7	A0A1S3CPB7_CUCME	40S ribosomal protein S15a-1	Cucumis melo	CUCME	0.00016	3.97971	UP	30d
A0A0A0KZP3	A0A0A0KZP3_CUCSA	30S ribosomal protein S8, chloroplastic	Cucumis sativus	CUCSA	0.00016	3.97971	UP	30d
A0A5A7SU62	A0A5A7SU62_CUCME	Aspartyl protease AED3	Cucumis melo var. makuwa	CUCME	1.87e-08	3.9736	UP	30d
A0A1S3BGB2	A0A1S3BGB2_CUCME	aspartyl protease AED3	Cucumis melo	CUCME	1.87e-08	3.9736	UP	30d
A0A0A0KTR5	A0A0A0KTR5_CUCSA	Aspartic proteinase nepenthesin-1	Cucumis sativus	CUCSA	1.87e-08	3.9736	UP	30d
Q40115	Q40115_LUFAE	Ribonuclease (RNase LC1)	Luffa aegyptiaca	LUFAE	0.00188	3.94149	UP	30d
A0A6J1I1P1	A0A6J1I1P1_CUCMA	ADP/ATP translocase	Cucurbita maxima	CUCMA	0.00028	3.77419	UP	30d
A0A6J1GKQ9	A0A6J1GKQ9_CUCMO	ADP/ATP translocase	Cucurbita moschata	CUCMO	0.00028	3.77419	UP	30d
A0A6J1D3P3	A0A6J1D3P3_MOMCH	ADP/ATP translocase	Momordica charantia	MOMCH	0.00028	3.77419	UP	30d
A0A5A7SKF3	A0A5A7SKF3_CUCME	ADP/ATP translocase	Cucumis melo var. makuwa	CUCME	0.00028	3.77419	UP	30d
A0A1S3C0J4	A0A1S3C0J4_CUCME	ADP/ATP translocase	Cucumis melo	CUCME	0.00028	3.77419	UP	30d
A0A0A0K2E6	A0A0A0K2E6_CUCSA	ADP/ATP translocase	Cucumis sativus	CUCSA	0.00028	3.77419	UP	30d
A0A6J1EPL6	A0A6J1EPL6_CUCMO	40S ribosomal protein S2-4-like	Cucurbita moschata	CUCMO	0.00878	3.69799	UP	30d
A0A6J1EBD7	A0A6J1EBD7_CUCMO	40S ribosomal protein S2-4-like	Cucurbita moschata	CUCMO	0.00878	3.69799	UP	30d
A0A6J1HTA3	A0A6J1HTA3_CUCMA	40S ribosomal protein S2-4-like	Cucurbita maxima	CUCMA	0.00878	3.69799	UP	30d
A0A6J1L1C6	A0A6J1L1C6_CUCMA	40S ribosomal protein S17-like	Cucurbita maxima	CUCMA	0.00448	3.67397	UP	30d
A0A6J1JY94	A0A6J1JY94_CUCMA	40S ribosomal protein S17-3-like	Cucurbita maxima	CUCMA	0.00448	3.67397	UP	30d
A0A6J1JIV8	A0A6J1JIV8_CUCMA	40S ribosomal protein S17-4	Cucurbita maxima	CUCMA	0.00448	3.67397	UP	30d
A0A6J1HBN9	A0A6J1HBN9_CUCMO	40S ribosomal protein S17-4	Cucurbita moschata	CUCMO	0.00448	3.67397	UP	30d
A0A6J1FI27	A0A6J1FI27_CUCMO	40S ribosomal protein S17-3-like	Cucurbita moschata	CUCMO	0.00448	3.67397	UP	30d
A0A6J1FC93	A0A6J1FC93_CUCMO	40S ribosomal protein S17-like	Cucurbita moschata	CUCMO	0.00448	3.67397	UP	30d
A0A6J1CU03	A0A6J1CU03_MOMCH	40S ribosomal protein S17-like	Momordica charantia	MOMCH	0.00448	3.67397	UP	30d
A0A6J1BXJ2	A0A6J1BXJ2_MOMCH	40S ribosomal protein S17-4	Momordica charantia	MOMCH	0.00448	3.67397	UP	30d
A0A5D3CKV8	A0A5D3CKV8_CUCME	40S ribosomal protein S17-3	Cucumis melo var. makuwa	CUCME	0.00448	3.67397	UP	30d
A0A5A7TQK2	A0A5A7TQK2_CUCME	40S ribosomal protein S17-like	Cucumis melo var. makuwa	CUCME	0.00448	3.67397	UP	30d
A0A1S3C4X5	A0A1S3C4X5_CUCME	40S ribosomal protein S17-3	Cucumis melo	CUCME	0.00448	3.67397	UP	30d
A0A1S3B6R7	A0A1S3B6R7_CUCME	40S ribosomal protein S17-like	Cucumis melo	CUCME	0.00448	3.67397	UP	30d
A0A0A0LB02	A0A0A0LB02_CUCSA	40S ribosomal protein S17	Cucumis sativus	CUCSA	0.00448	3.67397	UP	30d
A0A0A0KB47	A0A0A0KB47_CUCSA	40S ribosomal protein S17-4	Cucumis sativus	CUCSA	0.00448	3.67397	UP	30d
A0A6J1IEV3	A0A6J1IEV3_CUCMA	GDSL esterase/lipase At1g71691-like isoform X2	Cucurbita maxima	CUCMA	5.33e-06	3.4755	UP	30d
A0A6J1IA39	A0A6J1IA39_CUCMA	GDSL esterase/lipase At1g71691-like isoform X1	Cucurbita maxima	CUCMA	5.33e-06	3.4755	UP	30d
A0A6J1EF98	A0A6J1EF98_CUCMO	GDSL esterase/lipase At1g71691-like isoform X2	Cucurbita moschata	CUCMO	5.33e-06	3.4755	UP	30d
A0A6J1EBS6	A0A6J1EBS6_CUCMO	GDSL esterase/lipase At1g71691-like isoform X1	Cucurbita moschata	CUCMO	5.33e-06	3.4755	UP	30d
A0A6J1KJV6	A0A6J1KJV6_CUCMA	glyoxysomal fatty acid beta-oxidation multifunctional protein MFP-a isoform X1	Cucurbita maxima	CUCMA	2.31e-05	3.41877	UP	30d
A0A6J1KIA4	A0A6J1KIA4_CUCMA	glyoxysomal fatty acid beta-oxidation multifunctional protein MFP-a isoform X2	Cucurbita maxima	CUCMA	2.31e-05	3.41877	UP	30d
A0A6J1EUI0	A0A6J1EUI0_CUCMO	glyoxysomal fatty acid beta-oxidation multifunctional protein MFP-a isoform X2	Cucurbita moschata	CUCMO	2.31e-05	3.41877	UP	30d
A0A6J1KNT2	A0A6J1KNT2_CUCMA	Aconitate hydratase	Cucurbita maxima	CUCMA	0.02527	3.35268	UP	30d
A0A6J1IM56	A0A6J1IM56_CUCMA	Aconitate hydratase	Cucurbita maxima	CUCMA	0.02527	3.35268	UP	30d
A0A6J1GF86	A0A6J1GF86_CUCMO	Aconitate hydratase	Cucurbita moschata	CUCMO	0.02527	3.35268	UP	30d
A0A6J1EGD5	A0A6J1EGD5_CUCMO	Aconitate hydratase	Cucurbita moschata	CUCMO	0.02527	3.35268	UP	30d
A0A1S3B2W8	A0A1S3B2W8_CUCME	Aconitate hydratase	Cucumis melo	CUCME	0.02527	3.35268	UP	30d
A0A0A0KHD6	A0A0A0KHD6_CUCSA	Aconitate hydratase	Cucumis sativus	CUCSA	0.02527	3.35268	UP	30d
A0A5D3DLP8	A0A5D3DLP8_CUCME	60S ribosomal protein L38	Cucumis melo var. makuwa	CUCME	0.03204	3.07774	UP	30d
A0A0A0K9Z5	A0A0A0K9Z5_CUCSA	60S ribosomal protein L38	Cucumis sativus	CUCSA	0.03204	3.07774	UP	30d
A0A6J1KEY6	A0A6J1KEY6_CUCMA	40S ribosomal protein S9-2-like	Cucurbita maxima	CUCMA	8.76e-05	3.0527	UP	30d
A0A6J1JAT4	A0A6J1JAT4_CUCMA	40S ribosomal protein S9-2-like	Cucurbita maxima	CUCMA	8.76e-05	3.0527	UP	30d
A0A6J1HZN1	A0A6J1HZN1_CUCMA	40S ribosomal protein S9-2	Cucurbita maxima	CUCMA	8.76e-05	3.0527	UP	30d
A0A6J1GZA1	A0A6J1GZA1_CUCMO	40S ribosomal protein S9-2-like	Cucurbita moschata	CUCMO	8.76e-05	3.0527	UP	30d
A0A6J1GBU2	A0A6J1GBU2_CUCMO	40S ribosomal protein S9-2-like	Cucurbita moschata	CUCMO	8.76e-05	3.0527	UP	30d
A0A6J1FZI5	A0A6J1FZI5_CUCMO	40S ribosomal protein S9-2	Cucurbita moschata	CUCMO	8.76e-05	3.0527	UP	30d
A0A6J1EC07	A0A6J1EC07_CUCMO	40S ribosomal protein S9-2-like	Cucurbita moschata	CUCMO	8.76e-05	3.0527	UP	30d
A0A6J1DCX8	A0A6J1DCX8_MOMCH	40S ribosomal protein S9-2	Momordica charantia	MOMCH	8.76e-05	3.0527	UP	30d
A0A6J1CL41	A0A6J1CL41_MOMCH	40S ribosomal protein S9-2-like	Momordica charantia	MOMCH	8.76e-05	3.0527	UP	30d
A0A5D3BMY4	A0A5D3BMY4_CUCME	40S ribosomal protein S9-2-like	Cucumis melo var. makuwa	CUCME	8.76e-05	3.0527	UP	30d
A0A1S3CA34	A0A1S3CA34_CUCME	40S ribosomal protein S9-2	Cucumis melo	CUCME	8.76e-05	3.0527	UP	30d
A0A0A0KSN1	A0A0A0KSN1_CUCSA	S4 RNA-binding domain-containing protein	Cucumis sativus	CUCSA	8.76e-05	3.0527	UP	30d
E5GBR1	E5GBR1_CUCME	MAR-binding protein	Cucumis melo subsp. melo	CUCME	0.00158	3.03863	UP	30d
A0A6J1KAD8	A0A6J1KAD8_CUCMA	probable nucleolar protein 5-2	Cucurbita maxima	CUCMA	0.00158	3.03863	UP	30d
A0A6J1HKX6	A0A6J1HKX6_CUCMA	probable nucleolar protein 5-2	Cucurbita maxima	CUCMA	0.00158	3.03863	UP	30d
A0A6J1G4N6	A0A6J1G4N6_CUCMO	probable nucleolar protein 5-2	Cucurbita moschata	CUCMO	0.00158	3.03863	UP	30d
A0A6J1FGL3	A0A6J1FGL3_CUCMO	probable nucleolar protein 5-2	Cucurbita moschata	CUCMO	0.00158	3.03863	UP	30d
A0A6J1CN99	A0A6J1CN99_MOMCH	probable nucleolar protein 5-2	Momordica charantia	MOMCH	0.00158	3.03863	UP	30d
A0A5D3D4D3	A0A5D3D4D3_CUCME	Putative nucleolar protein 5-2	Cucumis melo var. makuwa	CUCME	0.00158	3.03863	UP	30d
A0A5A7VB38	A0A5A7VB38_CUCME	Putative nucleolar protein 5-2	Cucumis melo var. makuwa	CUCME	0.00158	3.03863	UP	30d
A0A1S3C2P1	A0A1S3C2P1_CUCME	probable nucleolar protein 5-2	Cucumis melo	CUCME	0.00158	3.03863	UP	30d
A0A0A0LIG6	A0A0A0LIG6_CUCSA	Nop domain-containing protein	Cucumis sativus	CUCSA	0.00158	3.03863	UP	30d
A0A6J1CFM0	A0A6J1CFM0_MOMCH	60S ribosomal protein L8-like	Momordica charantia	MOMCH	0.01271	3.00906	UP	30d
A0A5A7V8H5	A0A5A7V8H5_CUCME	60S ribosomal protein L8	Cucumis melo var. makuwa	CUCME	0.01271	3.00906	UP	30d
A0A1S3BYI5	A0A1S3BYI5_CUCME	60S ribosomal protein L8	Cucumis melo	CUCME	0.01271	3.00906	UP	30d
A0A0A0L7L1	A0A0A0L7L1_CUCSA	Ribosomal_L2_C domain-containing protein	Cucumis sativus	CUCSA	0.01271	3.00906	UP	30d
A0A6J1J2H3	A0A6J1J2H3_CUCMA	60S ribosomal protein L8	Cucurbita maxima	CUCMA	0.01271	3.00906	UP	30d
A0A6J1FKG6	A0A6J1FKG6_CUCMO	60S ribosomal protein L8	Cucurbita moschata	CUCMO	0.01271	3.00906	UP	30d
A0A6J1K2D9	A0A6J1K2D9_CUCMA	11S globulin subunit beta-like	Cucurbita maxima	CUCMA	0.04743	3.00711	UP	30d
Q7XBB8	Q7XBB8_LUFAE	Ribosome-inactivating protein luffin S2 (Fragment)	Luffa aegyptiaca	LUFAE	0.01273	2.84992	UP	30d
A0A6J1HSR8	A0A6J1HSR8_CUCMA	60S ribosomal protein L5-like	Cucurbita maxima	CUCMA	0.00747	2.73066	UP	30d
A0A5D3D2X2	A0A5D3D2X2_CUCME	Ribosomal protein L15	Cucumis melo var. makuwa	CUCME	0.04221	2.72611	UP	30d
A0A5D3BR74	A0A5D3BR74_CUCME	Ribosomal protein L15	Cucumis melo var. makuwa	CUCME	0.04221	2.72611	UP	30d
A0A5A7V214	A0A5A7V214_CUCME	Ribosomal protein L15	Cucumis melo var. makuwa	CUCME	0.04221	2.72611	UP	30d
A0A5A7TTT7	A0A5A7TTT7_CUCME	Ribosomal protein L15	Cucumis melo var. makuwa	CUCME	0.04221	2.72611	UP	30d
A0A5A7T9Y9	A0A5A7T9Y9_CUCME	Ribosomal protein L15	Cucumis melo var. makuwa	CUCME	0.04221	2.72611	UP	30d
A0A1S3BUG5	A0A1S3BUG5_CUCME	Ribosomal protein L15	Cucumis melo	CUCME	0.04221	2.72611	UP	30d
A0A1S3ATM3	A0A1S3ATM3_CUCME	Ribosomal protein L15	Cucumis melo	CUCME	0.04221	2.72611	UP	30d
A0A6J1K537	A0A6J1K537_CUCMA	40S ribosomal protein S8	Cucurbita maxima	CUCMA	0.0004	2.72346	UP	30d
A0A6J1K1I2	A0A6J1K1I2_CUCMA	40S ribosomal protein S8	Cucurbita maxima	CUCMA	0.0004	2.72346	UP	30d
A0A6J1JQW0	A0A6J1JQW0_CUCMA	40S ribosomal protein S8	Cucurbita maxima	CUCMA	0.0004	2.72346	UP	30d
A0A6J1HWY6	A0A6J1HWY6_CUCMA	40S ribosomal protein S8	Cucurbita maxima	CUCMA	0.0004	2.72346	UP	30d
A0A6J1GZK4	A0A6J1GZK4_CUCMO	40S ribosomal protein S8	Cucurbita moschata	CUCMO	0.0004	2.72346	UP	30d
A0A6J1FIB1	A0A6J1FIB1_CUCMO	40S ribosomal protein S8	Cucurbita moschata	CUCMO	0.0004	2.72346	UP	30d
A0A6J1FH17	A0A6J1FH17_CUCMO	40S ribosomal protein S8	Cucurbita moschata	CUCMO	0.0004	2.72346	UP	30d
A0A6J1EP23	A0A6J1EP23_CUCMO	40S ribosomal protein S8	Cucurbita moschata	CUCMO	0.0004	2.72346	UP	30d
A0A6J1CKF7	A0A6J1CKF7_MOMCH	40S ribosomal protein S8	Momordica charantia	MOMCH	0.0004	2.72346	UP	30d
A0A5D3CAQ0	A0A5D3CAQ0_CUCME	40S ribosomal protein S8	Cucumis melo var. makuwa	CUCME	0.0004	2.72346	UP	30d
A0A5D3BT12	A0A5D3BT12_CUCME	40S ribosomal protein S8	Cucumis melo var. makuwa	CUCME	0.0004	2.72346	UP	30d
A0A5A7UI08	A0A5A7UI08_CUCME	40S ribosomal protein S8	Cucumis melo var. makuwa	CUCME	0.0004	2.72346	UP	30d
A0A1S3CRZ5	A0A1S3CRZ5_CUCME	40S ribosomal protein S8	Cucumis melo	CUCME	0.0004	2.72346	UP	30d
A0A1S3BRZ4	A0A1S3BRZ4_CUCME	40S ribosomal protein S8	Cucumis melo	CUCME	0.0004	2.72346	UP	30d
A0A0A0LJA0	A0A0A0LJA0_CUCSA	40S ribosomal protein S8	Cucumis sativus	CUCSA	0.0004	2.72346	UP	30d
D5I3F9	D5I3F9_CUCPE	H(+)-transporting two-sector ATPase	Cucurbita pepo	CUCPE	0.00313	2.61132	UP	30d
D5I3A7	D5I3A7_CITLA	H(+)-transporting two-sector ATPase	Citrullus lanatus	CITLA	0.00313	2.61132	UP	30d
A0A7D6C3L7	A0A7D6C3L7_LUFAC	H(+)-transporting two-sector ATPase	Luffa acutangula	LUFAC	0.00313	2.61132	UP	30d
A0A6J1IIM7	A0A6J1IIM7_CUCMA	Cytochrome c oxidase subunit 3	Cucurbita maxima	CUCMA	0.00313	2.61132	UP	30d
A0A6J1I8Q5	A0A6J1I8Q5_CUCMA	Cytochrome c oxidase subunit 3	Cucurbita maxima	CUCMA	0.00313	2.61132	UP	30d
A0A6J1CVC9	A0A6J1CVC9_MOMCH	40S ribosomal protein S8	Momordica charantia	MOMCH	0.00876	2.60599	UP	30d
A0A6J1I983	A0A6J1I983_CUCMA	60S ribosomal protein L4-like	Cucurbita maxima	CUCMA	0.0273	2.42234	UP	30d
A0A6J1HEY8	A0A6J1HEY8_CUCMO	60S ribosomal protein L4	Cucurbita moschata	CUCMO	0.0273	2.42234	UP	30d
A0A6J1EDI0	A0A6J1EDI0_CUCMO	60S ribosomal protein L4	Cucurbita moschata	CUCMO	0.0273	2.42234	UP	30d
A0A5A7TZA0	A0A5A7TZA0_CUCME	60S ribosomal protein L4-like	Cucumis melo var. makuwa	CUCME	0.0273	2.42234	UP	30d
A0A1S3BL28	A0A1S3BL28_CUCME	60S ribosomal protein L4-like	Cucumis melo	CUCME	0.0273	2.42234	UP	30d
Q14TA7	Q14TA7_CUCSA	Histone H4 (Fragment)	Cucumis sativus	CUCSA	0.01915	2.33695	UP	30d
A0A6J1JCS7	A0A6J1JCS7_CUCMA	Histone H4	Cucurbita maxima	CUCMA	0.01915	2.33695	UP	30d
A0A6J1G6M3	A0A6J1G6M3_CUCMO	Histone H4	Cucurbita moschata	CUCMO	0.01915	2.33695	UP	30d
A0A6J1E3T4	A0A6J1E3T4_MOMCH	Histone H4	Momordica charantia	MOMCH	0.01915	2.33695	UP	30d
A0A6J1D2L4	A0A6J1D2L4_MOMCH	Histone H4	Momordica charantia	MOMCH	0.01915	2.33695	UP	30d
A0A6J1BVP5	A0A6J1BVP5_MOMCH	Histone H4	Momordica charantia	MOMCH	0.01915	2.33695	UP	30d
A0A5A7UA13	A0A5A7UA13_CUCME	Histone H4	Cucumis melo var. makuwa	CUCME	0.01915	2.33695	UP	30d
A0A1S3C4P3	A0A1S3C4P3_CUCME	Histone H4	Cucumis melo	CUCME	0.01915	2.33695	UP	30d
A0A0A0LSH2	A0A0A0LSH2_CUCSA	Histone H4	Cucumis sativus	CUCSA	0.01915	2.33695	UP	30d
A0A6J1J5G3	A0A6J1J5G3_CUCMA	60S ribosomal protein L4-like	Cucurbita maxima	CUCMA	0.00093	2.24798	UP	30d
A0A6J1F3R9	A0A6J1F3R9_CUCMO	60S ribosomal protein L4-like	Cucurbita moschata	CUCMO	0.00093	2.24798	UP	30d
A0A6J1L4H1	A0A6J1L4H1_CUCMA	60S ribosomal protein L10-like	Cucurbita maxima	CUCMA	0.00117	2.24165	UP	30d
A0A6J1J6Y1	A0A6J1J6Y1_CUCMA	60S ribosomal protein L10-like	Cucurbita maxima	CUCMA	0.00117	2.24165	UP	30d
A0A6J1G6Y3	A0A6J1G6Y3_CUCMO	60S ribosomal protein L10-like	Cucurbita moschata	CUCMO	0.00117	2.24165	UP	30d
A0A6J1EY90	A0A6J1EY90_CUCMO	60S ribosomal protein L10-like	Cucurbita moschata	CUCMO	0.00117	2.24165	UP	30d
A0A5D3CWP6	A0A5D3CWP6_CUCME	60S ribosomal protein L10-like	Cucumis melo var. makuwa	CUCME	0.00117	2.24165	UP	30d
A0A1S3BT36	A0A1S3BT36_CUCME	60S ribosomal protein L10-like	Cucumis melo	CUCME	0.00117	2.24165	UP	30d
A0A0A0KYV1	A0A0A0KYV1_CUCSA	Ribosomal_L16 domain-containing protein	Cucumis sativus	CUCSA	0.00117	2.24165	UP	30d
A0A6J1HZI1	A0A6J1HZI1_CUCMA	40S ribosomal protein S11-like	Cucurbita maxima	CUCMA	0.02327	2.21475	UP	30d
A0A6J1HN55	A0A6J1HN55_CUCMA	40S ribosomal protein S11-like	Cucurbita maxima	CUCMA	0.02327	2.21475	UP	30d
A0A6J1GJT3	A0A6J1GJT3_CUCMO	40S ribosomal protein S11-like	Cucurbita moschata	CUCMO	0.02327	2.21475	UP	30d
A0A6J1FBR2	A0A6J1FBR2_CUCMO	40S ribosomal protein S11-like	Cucurbita moschata	CUCMO	0.02327	2.21475	UP	30d
A0A6J1CQ61	A0A6J1CQ61_MOMCH	40S ribosomal protein S11-like	Momordica charantia	MOMCH	0.02327	2.21475	UP	30d
A0A5D3DI18	A0A5D3DI18_CUCME	40S ribosomal protein S11-like	Cucumis melo var. makuwa	CUCME	0.02327	2.21475	UP	30d
A0A1S3BHR3	A0A1S3BHR3_CUCME	40S ribosomal protein S11-like	Cucumis melo	CUCME	0.02327	2.21475	UP	30d
A0A0A0K691	A0A0A0K691_CUCSA	Ribosomal_S17_N domain-containing protein	Cucumis sativus	CUCSA	0.02327	2.21475	UP	30d
A0A6J1KRC2	A0A6J1KRC2_CUCMA	60S ribosomal protein L5-like	Cucurbita maxima	CUCMA	0.01799	2.20079	UP	30d
A0A6J1KD86	A0A6J1KD86_CUCMA	60S ribosomal protein L5-like	Cucurbita maxima	CUCMA	0.01799	2.20079	UP	30d
A0A6J1HCU2	A0A6J1HCU2_CUCMO	60S ribosomal protein L5-like	Cucurbita moschata	CUCMO	0.01799	2.20079	UP	30d
A0A6J1GH83	A0A6J1GH83_CUCMO	60S ribosomal protein L5-like	Cucurbita moschata	CUCMO	0.01799	2.20079	UP	30d
A0A6J1DG11	A0A6J1DG11_MOMCH	60S ribosomal protein L5-like	Momordica charantia	MOMCH	0.01799	2.20079	UP	30d
A0A6J1BRE1	A0A6J1BRE1_MOMCH	60S ribosomal protein L5-like	Momordica charantia	MOMCH	0.01799	2.20079	UP	30d
A0A5A7VC42	A0A5A7VC42_CUCME	60S ribosomal protein L5-like	Cucumis melo var. makuwa	CUCME	0.01799	2.20079	UP	30d
A0A1S3BCD6	A0A1S3BCD6_CUCME	60S ribosomal protein L5-like	Cucumis melo	CUCME	0.01799	2.20079	UP	30d
A0A0A0KFL3	A0A0A0KFL3_CUCSA	Ribosomal_L18_c domain-containing protein	Cucumis sativus	CUCSA	0.01799	2.20079	UP	30d
A0A6J1KLX2	A0A6J1KLX2_CUCMA	Serine hydroxymethyltransferase	Cucurbita maxima	CUCMA	0.01325	2.1602	UP	30d
A0A6J1HIT2	A0A6J1HIT2_CUCMO	Serine hydroxymethyltransferase	Cucurbita moschata	CUCMO	0.01325	2.1602	UP	30d
A0A6J1IX25	A0A6J1IX25_CUCMA	Non-specific lipid-transfer protein	Cucurbita maxima	CUCMA	0.01947	2.10047	UP	30d
A0A6J1L3H8	A0A6J1L3H8_CUCMA	40S ribosomal protein S14-2-like	Cucurbita maxima	CUCMA	0.00213	2.0886	UP	30d
A0A6J1KQN4	A0A6J1KQN4_CUCMA	40S ribosomal protein S14-2-like	Cucurbita maxima	CUCMA	0.00213	2.0886	UP	30d
A0A6J1J4Y9	A0A6J1J4Y9_CUCMA	40S ribosomal protein S14-2	Cucurbita maxima	CUCMA	0.00213	2.0886	UP	30d
A0A6J1GTR2	A0A6J1GTR2_CUCMO	40S ribosomal protein S14-2-like	Cucurbita moschata	CUCMO	0.00213	2.0886	UP	30d
A0A6J1G4X6	A0A6J1G4X6_CUCMO	40S ribosomal protein S14-2-like	Cucurbita moschata	CUCMO	0.00213	2.0886	UP	30d
A0A6J1F6L2	A0A6J1F6L2_CUCMO	40S ribosomal protein S14-2	Cucurbita moschata	CUCMO	0.00213	2.0886	UP	30d
A0A6J1CUH0	A0A6J1CUH0_MOMCH	40S ribosomal protein S14-2	Momordica charantia	MOMCH	0.00213	2.0886	UP	30d
A0A6J1CHJ7	A0A6J1CHJ7_MOMCH	40S ribosomal protein S14	Momordica charantia	MOMCH	0.00213	2.0886	UP	30d
A0A5D3DNR5	A0A5D3DNR5_CUCME	40S ribosomal protein S14-2-like	Cucumis melo var. makuwa	CUCME	0.00213	2.0886	UP	30d
A0A5A7UR49	A0A5A7UR49_CUCME	40S ribosomal protein S14-2-like	Cucumis melo var. makuwa	CUCME	0.00213	2.0886	UP	30d
A0A5A7TQL8	A0A5A7TQL8_CUCME	Beta-fructofuranosidase, insoluble isoenzyme 1	Cucumis melo var. makuwa	CUCME	0.00213	2.0886	UP	30d
A0A1S3B9H6	A0A1S3B9H6_CUCME	40S ribosomal protein S14-2-like	Cucumis melo	CUCME	0.00213	2.0886	UP	30d
A0A1S3B682	A0A1S3B682_CUCME	40S ribosomal protein S14-2	Cucumis melo	CUCME	0.00213	2.0886	UP	30d
A0A0A0LUH7	A0A0A0LUH7_CUCSA	40S ribosomal protein S14	Cucumis sativus	CUCSA	0.00213	2.0886	UP	30d
A0A0A0LGP6	A0A0A0LGP6_CUCSA	40S ribosomal protein S14	Cucumis sativus	CUCSA	0.00213	2.0886	UP	30d
E5GBY7	E5GBY7_CUCME	40S ribosomal protein s2	Cucumis melo subsp. melo	CUCME	0.00501	2.07796	UP	30d
A0A6J1F4N7	A0A6J1F4N7_CUCMO	40S ribosomal protein S2-4-like	Cucurbita moschata	CUCMO	0.00501	2.07796	UP	30d
A0A6J1DDV4	A0A6J1DDV4_MOMCH	40S ribosomal protein S2-4-like	Momordica charantia	MOMCH	0.00501	2.07796	UP	30d
A0A5D3DPL0	A0A5D3DPL0_CUCME	40S ribosomal protein S2-3-like	Cucumis melo var. makuwa	CUCME	0.00501	2.07796	UP	30d
A0A5A7ULX0	A0A5A7ULX0_CUCME	40S ribosomal protein S2-4-like	Cucumis melo var. makuwa	CUCME	0.00501	2.07796	UP	30d
A0A1S3CCQ1	A0A1S3CCQ1_CUCME	40S ribosomal protein S2-4-like	Cucumis melo	CUCME	0.00501	2.07796	UP	30d
A0A1S3B7F9	A0A1S3B7F9_CUCME	40S ribosomal protein S2-3-like	Cucumis melo	CUCME	0.00501	2.07796	UP	30d
A0A0A0LFC7	A0A0A0LFC7_CUCSA	S5 DRBM domain-containing protein	Cucumis sativus	CUCSA	0.00501	2.07796	UP	30d
A0A6J1DGY3	A0A6J1DGY3_MOMCH	40S ribosomal protein S2-2	Momordica charantia	MOMCH	0.00501	2.07796	UP	30d
A0A0A0KZQ4	A0A0A0KZQ4_CUCSA	S5 DRBM domain-containing protein	Cucumis sativus	CUCSA	0.00501	2.07796	UP	30d
A0A5D3DP61	A0A5D3DP61_CUCME	60S ribosomal protein L4	Cucumis melo var. makuwa	CUCME	0.00267	2.04295	UP	30d
A0A1S3B5N1	A0A1S3B5N1_CUCME	60S ribosomal protein L4	Cucumis melo	CUCME	0.00267	2.04295	UP	30d
A0A0A0LDW3	A0A0A0LDW3_CUCSA	Ribos_L4_asso_C domain-containing protein	Cucumis sativus	CUCSA	0.00267	2.04295	UP	30d

## Sheet: Table S3
Table S3. Significantly downregulated proteins in ridge gourd seed (Luffa acutangula (L.) Roxb.) between day 0 and 15, 30
Accession	Entry_Name	Protein	Organism	Species	p-value	Flow change	Quantification	Day
A0A0A0L2D7	A0A0A0L2D7_CUCSA	Proteasome subunit alpha type	Cucumis sativus	CUCSA	1.79e-07	0.380587	DOWN	15d
A0A6J1IYS4	A0A6J1IYS4_CUCMA	Proteasome subunit alpha type	Cucurbita maxima	CUCMA	2.27e-07	0.439101	DOWN	15d
A0A6J1IKP1	A0A6J1IKP1_CUCMA	Proteasome subunit alpha type	Cucurbita maxima	CUCMA	2.27e-07	0.439101	DOWN	15d
A0A6J1IGU1	A0A6J1IGU1_CUCMA	Proteasome subunit alpha type	Cucurbita maxima	CUCMA	2.27e-07	0.439101	DOWN	15d
A0A6J1GFS6	A0A6J1GFS6_CUCMO	Proteasome subunit alpha type	Cucurbita moschata	CUCMO	2.27e-07	0.439101	DOWN	15d
A0A6J1FKN4	A0A6J1FKN4_CUCMO	Proteasome subunit alpha type	Cucurbita moschata	CUCMO	2.27e-07	0.439101	DOWN	15d
A0A6J1FC21	A0A6J1FC21_CUCMO	Proteasome subunit alpha type	Cucurbita moschata	CUCMO	2.27e-07	0.439101	DOWN	15d
A0A6J1DDC9	A0A6J1DDC9_MOMCH	Proteasome subunit alpha type	Momordica charantia	MOMCH	2.27e-07	0.439101	DOWN	15d
A0A6J1BWM8	A0A6J1BWM8_MOMCH	Proteasome subunit alpha type	Momordica charantia	MOMCH	2.27e-07	0.439101	DOWN	15d
A0A5D3DXN9	A0A5D3DXN9_CUCME	Proteasome subunit alpha type	Cucumis melo var. makuwa	CUCME	2.27e-07	0.439101	DOWN	15d
A0A5A7TTC5	A0A5A7TTC5_CUCME	Proteasome subunit alpha type	Cucumis melo var. makuwa	CUCME	2.27e-07	0.439101	DOWN	15d
A0A1S3CM19	A0A1S3CM19_CUCME	Proteasome subunit alpha type	Cucumis melo	CUCME	2.27e-07	0.439101	DOWN	15d
A0A1S3BJM9	A0A1S3BJM9_CUCME	Proteasome subunit alpha type	Cucumis melo	CUCME	2.27e-07	0.439101	DOWN	15d
A0A0A0KZD9	A0A0A0KZD9_CUCSA	Proteasome subunit alpha type	Cucumis sativus	CUCSA	2.27e-07	0.439101	DOWN	15d
A0A6J1DFW2	A0A6J1DFW2_MOMCH	ribose-phosphate pyrophosphokinase 4 isoform X3	Momordica charantia	MOMCH	4.9e-06	0.273213	DOWN	15d
A0A6J1DEK1	A0A6J1DEK1_MOMCH	ribose-phosphate pyrophosphokinase 4 isoform X1	Momordica charantia	MOMCH	4.9e-06	0.273213	DOWN	15d
A0A6J1DCB7	A0A6J1DCB7_MOMCH	ribose-phosphate pyrophosphokinase 4 isoform X2	Momordica charantia	MOMCH	4.9e-06	0.273213	DOWN	15d
A0A6J1GPG9	A0A6J1GPG9_CUCMO	late embryogenesis abundant protein D-34-like	Cucurbita moschata	CUCMO	1.66e-05	0.31621	DOWN	15d
A0A6J1L8P1	A0A6J1L8P1_CUCMA	serine-threonine kinase receptor-associated protein-like isoform X2	Cucurbita maxima	CUCMA	2.63e-05	0.403372	DOWN	15d
A0A6J1L3Z5	A0A6J1L3Z5_CUCMA	serine-threonine kinase receptor-associated protein-like isoform X1	Cucurbita maxima	CUCMA	2.63e-05	0.403372	DOWN	15d
A0A6J1EZK8	A0A6J1EZK8_CUCMO	serine-threonine kinase receptor-associated protein-like isoform X2	Cucurbita moschata	CUCMO	2.63e-05	0.403372	DOWN	15d
A0A6J1EYV9	A0A6J1EYV9_CUCMO	serine-threonine kinase receptor-associated protein-like isoform X1	Cucurbita moschata	CUCMO	2.63e-05	0.403372	DOWN	15d
A0A5A7TZB0	A0A5A7TZB0_CUCME	Serine-threonine kinase receptor-associated protein-like	Cucumis melo var. makuwa	CUCME	2.63e-05	0.403372	DOWN	15d
A0A1S3CPC1	A0A1S3CPC1_CUCME	serine-threonine kinase receptor-associated protein-like	Cucumis melo	CUCME	2.63e-05	0.403372	DOWN	15d
A0A0A0LUE5	A0A0A0LUE5_CUCSA	WD_REPEATS_REGION domain-containing protein	Cucumis sativus	CUCSA	2.63e-05	0.403372	DOWN	15d
A0A6J1JHS7	A0A6J1JHS7_CUCMA	serine-threonine kinase receptor-associated protein-like	Cucurbita maxima	CUCMA	2.63e-05	0.403372	DOWN	15d
A0A6J1HB39	A0A6J1HB39_CUCMO	serine-threonine kinase receptor-associated protein-like	Cucurbita moschata	CUCMO	2.63e-05	0.403372	DOWN	15d
A0A6J1CV33	A0A6J1CV33_MOMCH	serine-threonine kinase receptor-associated protein-like	Momordica charantia	MOMCH	2.63e-05	0.403372	DOWN	15d
A0A6J1JWW1	A0A6J1JWW1_CUCMA	Ornithine aminotransferase	Cucurbita maxima	CUCMA	4.6e-05	0.16607	DOWN	15d
A0A6J1GSU4	A0A6J1GSU4_CUCMO	Ornithine aminotransferase	Cucurbita moschata	CUCMO	4.6e-05	0.16607	DOWN	15d
A0A6J1CEM4	A0A6J1CEM4_MOMCH	Ornithine aminotransferase	Momordica charantia	MOMCH	4.6e-05	0.16607	DOWN	15d
A0A5D3DAX3	A0A5D3DAX3_CUCME	Ornithine aminotransferase	Cucumis melo var. makuwa	CUCME	4.6e-05	0.16607	DOWN	15d
A0A5A7UKG1	A0A5A7UKG1_CUCME	Ornithine aminotransferase	Cucumis melo var. makuwa	CUCME	4.6e-05	0.16607	DOWN	15d
A0A1S3BB72	A0A1S3BB72_CUCME	Ornithine aminotransferase	Cucumis melo	CUCME	4.6e-05	0.16607	DOWN	15d
A0A0A0LQ27	A0A0A0LQ27_CUCSA	Ornithine aminotransferase	Cucumis sativus	CUCSA	4.6e-05	0.16607	DOWN	15d
A0A5D3CGA5	A0A5D3CGA5_CUCME	Glucose and ribitol dehydrogenase-like protein 1	Cucumis melo var. makuwa	CUCME	5.33e-05	0.33697	DOWN	15d
A0A5A7U4V9	A0A5A7U4V9_CUCME	Glucose and ribitol dehydrogenase-like protein 1	Cucumis melo var. makuwa	CUCME	5.33e-05	0.33697	DOWN	15d
A0A1S3BQQ8	A0A1S3BQQ8_CUCME	glucose and ribitol dehydrogenase homolog 1	Cucumis melo	CUCME	5.33e-05	0.33697	DOWN	15d
A0A6J1HN24	A0A6J1HN24_CUCMA	late embryogenesis abundant protein 46	Cucurbita maxima	CUCMA	8.76e-05	0.482481	DOWN	15d
A0A6J1EAR4	A0A6J1EAR4_CUCMO	late embryogenesis abundant protein 46	Cucurbita moschata	CUCMO	8.76e-05	0.482481	DOWN	15d
A0A5D3C2B4	A0A5D3C2B4_CUCME	18 kDa seed maturation protein	Cucumis melo var. makuwa	CUCME	9.11e-05	0.487165	DOWN	15d
A0A1S3B5R4	A0A1S3B5R4_CUCME	18 kDa seed maturation protein	Cucumis melo	CUCME	9.11e-05	0.487165	DOWN	15d
A0A0A0KZ59	A0A0A0KZ59_CUCSA	18 kDa seed maturation protein	Cucumis sativus	CUCSA	9.11e-05	0.487165	DOWN	15d
A0A5A7UZ97	A0A5A7UZ97_CUCME	Superoxide dismutase	Cucumis melo var. makuwa	CUCME	0.00011	0.389626	DOWN	15d
A0A1S3C6G3	A0A1S3C6G3_CUCME	Superoxide dismutase	Cucumis melo	CUCME	0.00011	0.389626	DOWN	15d
A0A1S3C5V1	A0A1S3C5V1_CUCME	Superoxide dismutase	Cucumis melo	CUCME	0.00011	0.389626	DOWN	15d
A0A6J1CST8	A0A6J1CST8_MOMCH	thioredoxin H-type 1-like	Momordica charantia	MOMCH	0.00013	0.408206	DOWN	15d
A0A0A0LLJ2	A0A0A0LLJ2_CUCSA	Thioredoxin	Cucumis sativus	CUCSA	0.00013	0.408206	DOWN	15d
A0A6J1FUZ6	A0A6J1FUZ6_CUCMO	universal stress protein PHOS32	Cucurbita moschata	CUCMO	0.00014	0.368284	DOWN	15d
A0A6J1I1N9	A0A6J1I1N9_CUCMA	universal stress protein PHOS32-like	Cucurbita maxima	CUCMA	0.00016	0.374106	DOWN	15d
A0A1L5JHV8	A0A1L5JHV8_LUFAE	Superoxide dismutase	Luffa aegyptiaca	LUFAE	0.00019	0.399247	DOWN	15d
A0A6J1DS21	A0A6J1DS21_MOMCH	18 kDa seed maturation protein-like	Momordica charantia	MOMCH	0.00019	0.429257	DOWN	15d
A0A6J1DPJ3	A0A6J1DPJ3_MOMCH	nucleosome assembly protein 12-like isoform X4	Momordica charantia	MOMCH	0.0002	0.321905	DOWN	15d
A0A6J1DMZ1	A0A6J1DMZ1_MOMCH	nucleosome assembly protein 12-like isoform X2	Momordica charantia	MOMCH	0.0002	0.321905	DOWN	15d
A0A6J1DME0	A0A6J1DME0_MOMCH	nucleosome assembly protein 12-like isoform X5	Momordica charantia	MOMCH	0.0002	0.321905	DOWN	15d
A0A6J1DL24	A0A6J1DL24_MOMCH	nucleosome assembly protein 12-like isoform X1	Momordica charantia	MOMCH	0.0002	0.321905	DOWN	15d
A0A6J1DKE9	A0A6J1DKE9_MOMCH	nucleosome assembly protein 12-like isoform X3	Momordica charantia	MOMCH	0.0002	0.321905	DOWN	15d
A0A0A0LKM9	A0A0A0LKM9_CUCSA	Nucleosome assembly protein 12-like	Cucumis sativus	CUCSA	0.0002	0.321905	DOWN	15d
A0A5D3CK26	A0A5D3CK26_CUCME	Nucleosome assembly protein 1	Cucumis melo var. makuwa	CUCME	0.0002	0.321905	DOWN	15d
A0A1S3CA94	A0A1S3CA94_CUCME	nucleosome assembly protein 13-like	Cucumis melo	CUCME	0.0002	0.321905	DOWN	15d
A0A5A7V3N9	A0A5A7V3N9_CUCME	Nucleosome assembly protein 1	Cucumis melo var. makuwa	CUCME	0.0002	0.321905	DOWN	15d
A0A5A7ULM4	A0A5A7ULM4_CUCME	Seed biotin-containing protein SBP65	Cucumis melo var. makuwa	CUCME	0.00021	0.322783	DOWN	15d
A0A1S3C372	A0A1S3C372_CUCME	seed biotin-containing protein SBP65	Cucumis melo	CUCME	0.00021	0.322783	DOWN	15d
A0A0A0LYH7	A0A0A0LYH7_CUCSA	Glucose and ribitol dehydrogenase	Cucumis sativus	CUCSA	0.00025	0.397882	DOWN	15d
A0A0A0LEK8	A0A0A0LEK8_CUCSA	Aspartate aminotransferase	Cucumis sativus	CUCSA	0.00036	0.282994	DOWN	15d
A0A6J1IP44	A0A6J1IP44_CUCMA	Aspartate aminotransferase	Cucurbita maxima	CUCMA	0.00036	0.282994	DOWN	15d
A0A6J1FD67	A0A6J1FD67_CUCMO	Aspartate aminotransferase	Cucurbita moschata	CUCMO	0.00036	0.282994	DOWN	15d
A0A6J1GH63	A0A6J1GH63_CUCMO	Glucose-6-phosphate isomerase	Cucurbita moschata	CUCMO	0.00059	0.411435	DOWN	15d
A0A6J1BQ64	A0A6J1BQ64_MOMCH	Glucose-6-phosphate isomerase	Momordica charantia	MOMCH	0.00059	0.411435	DOWN	15d
A0A6J1J0R8	A0A6J1J0R8_CUCMA	embryonic protein DC-8	Cucurbita maxima	CUCMA	0.00068	0.31069	DOWN	15d
A0A6J1FAD9	A0A6J1FAD9_CUCMO	embryonic protein DC-8-like isoform X2	Cucurbita moschata	CUCMO	0.00068	0.31069	DOWN	15d
A0A6J1F562	A0A6J1F562_CUCMO	embryonic protein DC-8-like isoform X1	Cucurbita moschata	CUCMO	0.00068	0.31069	DOWN	15d
A0A6J1DIH9	A0A6J1DIH9_MOMCH	small heat shock protein, chloroplastic-like	Momordica charantia	MOMCH	0.00078	0.400839	DOWN	15d
A0A5A7TJM4	A0A5A7TJM4_CUCME	2-haloacrylate reductase	Cucumis melo var. makuwa	CUCME	0.00082	0.32693	DOWN	15d
A0A1S3ASZ4	A0A1S3ASZ4_CUCME	2-haloacrylate reductase	Cucumis melo	CUCME	0.00082	0.32693	DOWN	15d
A0A0A0KRF6	A0A0A0KRF6_CUCSA	PKS_ER domain-containing protein	Cucumis sativus	CUCSA	0.00082	0.32693	DOWN	15d
A0A5D3C675	A0A5D3C675_CUCME	Monodehydroascorbate reductase, seedling isozyme	Cucumis melo var. makuwa	CUCME	0.00084	0.251138	DOWN	15d
A0A1S3CIS4	A0A1S3CIS4_CUCME	monodehydroascorbate reductase, seedling isozyme	Cucumis melo	CUCME	0.00084	0.251138	DOWN	15d
A0A6J1HQA7	A0A6J1HQA7_CUCMA	small heat shock protein, chloroplastic-like isoform X2	Cucurbita maxima	CUCMA	0.00089	0.405282	DOWN	15d
A0A6J1HN48	A0A6J1HN48_CUCMA	small heat shock protein, chloroplastic-like isoform X1	Cucurbita maxima	CUCMA	0.00092	0.408976	DOWN	15d
A0A097BU00	A0A097BU00_CITLA	Alcohol dehydrogenase	Citrullus lanatus	CITLA	0.001	0.431907	DOWN	15d
A0A6J1K773	A0A6J1K773_CUCMA	membrane steroid-binding protein 1-like isoform X1	Cucurbita maxima	CUCMA	0.00113	0.490793	DOWN	15d
A0A6J1K508	A0A6J1K508_CUCMA	membrane steroid-binding protein 2-like isoform X2	Cucurbita maxima	CUCMA	0.00113	0.490793	DOWN	15d
A0A6J1I394	A0A6J1I394_CUCMA	membrane steroid-binding protein 2-like	Cucurbita maxima	CUCMA	0.00113	0.490793	DOWN	15d
A0A6J1H2T8	A0A6J1H2T8_CUCMO	membrane steroid-binding protein 1-like isoform X2	Cucurbita moschata	CUCMO	0.00113	0.490793	DOWN	15d
A0A6J1GZX3	A0A6J1GZX3_CUCMO	membrane steroid-binding protein 1-like isoform X1	Cucurbita moschata	CUCMO	0.00113	0.490793	DOWN	15d
A0A6J1GMC2	A0A6J1GMC2_CUCMO	membrane steroid-binding protein 2-like	Cucurbita moschata	CUCMO	0.00113	0.490793	DOWN	15d
A0A6J1E0F8	A0A6J1E0F8_MOMCH	membrane steroid-binding protein 2-like	Momordica charantia	MOMCH	0.00113	0.490793	DOWN	15d
A0A5A7TA90	A0A5A7TA90_CUCME	Membrane steroid-binding protein 2	Cucumis melo var. makuwa	CUCME	0.00113	0.490793	DOWN	15d
A0A1S3CQ79	A0A1S3CQ79_CUCME	membrane steroid-binding protein 2	Cucumis melo	CUCME	0.00113	0.490793	DOWN	15d
A0A0A0LIG2	A0A0A0LIG2_CUCSA	Cytochrome b5 heme-binding domain-containing protein	Cucumis sativus	CUCSA	0.00113	0.490793	DOWN	15d
A0A6J1HL28	A0A6J1HL28_CUCMO	11S globulin subunit beta	Cucurbita moschata	CUCMO	0.00139	0.493721	DOWN	15d
A0A6J1KMS5	A0A6J1KMS5_CUCMA	11S globulin subunit beta	Cucurbita maxima	CUCMA	0.00139	0.492804	DOWN	15d
A0A6J1C818	A0A6J1C818_MOMCH	Peptidylprolyl isomerase	Momordica charantia	MOMCH	0.00148	0.426029	DOWN	15d
A0A6J1J4H1	A0A6J1J4H1_CUCMA	Fructose-bisphosphate aldolase	Cucurbita maxima	CUCMA	0.00184	0.426657	DOWN	15d
A0A6J1CTP0	A0A6J1CTP0_MOMCH	late embryogenesis abundant protein ECP63-like isoform X1	Momordica charantia	MOMCH	0.00269	0.311196	DOWN	15d
A0A0A0K9P6	A0A0A0K9P6_CUCSA	Alcohol dehydrogenase 1	Cucumis sativus	CUCSA	0.00285	0.455101	DOWN	15d
A0A0A0KNX7	A0A0A0KNX7_CUCSA	Glutathione peroxidase	Cucumis sativus	CUCSA	0.0032	0.0128537	DOWN	15d
A0A6J1IWD5	A0A6J1IWD5_CUCMA	heat shock 70 kDa protein 8	Cucurbita maxima	CUCMA	0.00335	0.306599	DOWN	15d
A0A6J1IBW6	A0A6J1IBW6_CUCMA	alcohol dehydrogenase 1	Cucurbita maxima	CUCMA	0.0034	0.360291	DOWN	15d
A0A6J1FFW1	A0A6J1FFW1_CUCMO	alcohol dehydrogenase 1	Cucurbita moschata	CUCMO	0.0034	0.360291	DOWN	15d
E5GBV9	E5GBV9_CUCME	Glyceraldehyde-3-phosphate dehydrogenase	Cucumis melo subsp. melo	CUCME	0.00344	0.497957	DOWN	15d
A0A5A7UH82	A0A5A7UH82_CUCME	Glyceraldehyde-3-phosphate dehydrogenase, cytosolic	Cucumis melo var. makuwa	CUCME	0.00344	0.497957	DOWN	15d
A0A1S3AYP5	A0A1S3AYP5_CUCME	Glyceraldehyde-3-phosphate dehydrogenase	Cucumis melo	CUCME	0.00344	0.497957	DOWN	15d
A0A6J1H1C9	A0A6J1H1C9_CUCMO	Cysteine proteinase inhibitor	Cucurbita moschata	CUCMO	0.00345	0.393511	DOWN	15d
A0A6J1F5P8	A0A6J1F5P8_CUCMO	Fructose-bisphosphate aldolase	Cucurbita moschata	CUCMO	0.00348	0.418861	DOWN	15d
A0A6J1C8S3	A0A6J1C8S3_MOMCH	probable serine protease EDA2 isoform X1	Momordica charantia	MOMCH	0.00362	0.398313	DOWN	15d
A0A6J1C5L7	A0A6J1C5L7_MOMCH	probable serine protease EDA2 isoform X2	Momordica charantia	MOMCH	0.00362	0.398313	DOWN	15d
A0A6J1JN06	A0A6J1JN06_CUCMA	26S proteasome non-ATPase regulatory subunit 2 homolog	Cucurbita maxima	CUCMA	0.0037	0.298424	DOWN	15d
A0A6J1HUY5	A0A6J1HUY5_CUCMA	26S proteasome non-ATPase regulatory subunit 2 homolog	Cucurbita maxima	CUCMA	0.0037	0.298424	DOWN	15d
A0A6J1GLR5	A0A6J1GLR5_CUCMO	26S proteasome non-ATPase regulatory subunit 2 homolog	Cucurbita moschata	CUCMO	0.0037	0.298424	DOWN	15d
A0A6J1ERI5	A0A6J1ERI5_CUCMO	26S proteasome non-ATPase regulatory subunit 2 homolog	Cucurbita moschata	CUCMO	0.0037	0.298424	DOWN	15d
A0A6J1C5Q6	A0A6J1C5Q6_MOMCH	26S proteasome non-ATPase regulatory subunit 2 homolog	Momordica charantia	MOMCH	0.0037	0.298424	DOWN	15d
A0A5D3DDF8	A0A5D3DDF8_CUCME	26S proteasome non-ATPase regulatory subunit 2 homolog	Cucumis melo var. makuwa	CUCME	0.0037	0.298424	DOWN	15d
A0A5A7V001	A0A5A7V001_CUCME	26S proteasome non-ATPase regulatory subunit 2 homolog	Cucumis melo var. makuwa	CUCME	0.0037	0.298424	DOWN	15d
A0A1S3C2A7	A0A1S3C2A7_CUCME	26S proteasome non-ATPase regulatory subunit 2 homolog	Cucumis melo	CUCME	0.0037	0.298424	DOWN	15d
A0A0A0K3C4	A0A0A0K3C4_CUCSA	26S proteasome non-ATPase regulatory subunit 2 homolog	Cucumis sativus	CUCSA	0.0037	0.298424	DOWN	15d
A0A6J1E9T7	A0A6J1E9T7_CUCMO	heat shock protein 83	Cucurbita moschata	CUCMO	0.00381	0.377024	DOWN	15d
A0A6J1KRZ3	A0A6J1KRZ3_CUCMA	Glucose-6-phosphate isomerase	Cucurbita maxima	CUCMA	0.00441	0.443855	DOWN	15d
A0A6J1DNQ0	A0A6J1DNQ0_MOMCH	alcohol dehydrogenase class-P	Momordica charantia	MOMCH	0.00471	0.266949	DOWN	15d
A0A6J1GJD4	A0A6J1GJD4_CUCMO	Glucose-6-phosphate isomerase	Cucurbita moschata	CUCMO	0.00482	0.433208	DOWN	15d
A0A6J1KBZ7	A0A6J1KBZ7_CUCMA	NADH dehydrogenase [ubiquinone] iron-sulfur protein 1, mitochondrial-like	Cucurbita maxima	CUCMA	0.00496	0.246877	DOWN	15d
A0A6J1IWW3	A0A6J1IWW3_CUCMA	NADH dehydrogenase [ubiquinone] iron-sulfur protein 1, mitochondrial	Cucurbita maxima	CUCMA	0.00496	0.246877	DOWN	15d
A0A6J1G9W5	A0A6J1G9W5_CUCMO	NADH dehydrogenase [ubiquinone] iron-sulfur protein 1, mitochondrial-like	Cucurbita moschata	CUCMO	0.00496	0.246877	DOWN	15d
A0A6J1F3F4	A0A6J1F3F4_CUCMO	NADH dehydrogenase [ubiquinone] iron-sulfur protein 1, mitochondrial	Cucurbita moschata	CUCMO	0.00496	0.246877	DOWN	15d
A0A6J1CPZ2	A0A6J1CPZ2_MOMCH	NADH dehydrogenase [ubiquinone] iron-sulfur protein 1, mitochondrial	Momordica charantia	MOMCH	0.00496	0.246877	DOWN	15d
A0A0A0L910	A0A0A0L910_CUCSA	NADH dehydrogenase [ubiquinone] iron-sulfur protein 1, mitochondrial	Cucumis sativus	CUCSA	0.00496	0.246877	DOWN	15d
A0A5A7TLY7	A0A5A7TLY7_CUCME	Glutathione peroxidase	Cucumis melo var. makuwa	CUCME	0.00516	0.121879	DOWN	15d
A0A1S3AU62	A0A1S3AU62_CUCME	Glutathione peroxidase	Cucumis melo	CUCME	0.00516	0.121879	DOWN	15d
A0A6J1K6F2	A0A6J1K6F2_CUCMA	Glutathione peroxidase	Cucurbita maxima	CUCMA	0.00516	0.121879	DOWN	15d
A0A6J1H2L7	A0A6J1H2L7_CUCMO	Glutathione peroxidase	Cucurbita moschata	CUCMO	0.00516	0.121879	DOWN	15d
A0A6J1I4M6	A0A6J1I4M6_CUCMA	Glutathione peroxidase	Cucurbita maxima	CUCMA	0.00523	0.324396	DOWN	15d
A0A5A7SUX6	A0A5A7SUX6_CUCME	Ribose-phosphate pyrophosphokinase 4-like	Cucumis melo var. makuwa	CUCME	0.00538	0.446881	DOWN	15d
A0A1S3BDX8	A0A1S3BDX8_CUCME	ribose-phosphate pyrophosphokinase 4-like	Cucumis melo	CUCME	0.00538	0.446881	DOWN	15d
A0A0A0KQ59	A0A0A0KQ59_CUCSA	Ribose-phosphate pyrophosphokinase 4	Cucumis sativus	CUCSA	0.00538	0.446881	DOWN	15d
A0A0A0KWB2	A0A0A0KWB2_CUCSA	Oleosin	Cucumis sativus	CUCSA	0.00566	0.333056	DOWN	15d
A0A5A7TTG2	A0A5A7TTG2_CUCME	Oleosin	Cucumis melo var. makuwa	CUCME	0.00566	0.333056	DOWN	15d
A0A1S3BXD3	A0A1S3BXD3_CUCME	Oleosin	Cucumis melo	CUCME	0.00566	0.333056	DOWN	15d
A0A6J1BUB7	A0A6J1BUB7_MOMCH	Inorganic diphosphatase	Momordica charantia	MOMCH	0.00569	0.497735	DOWN	15d
A0A6J1I382	A0A6J1I382_CUCMA	Lysine--tRNA ligase	Cucurbita maxima	CUCMA	0.00602	0.131326	DOWN	15d
A0A6J1I377	A0A6J1I377_CUCMA	Lysine--tRNA ligase	Cucurbita maxima	CUCMA	0.00602	0.131326	DOWN	15d
A0A6J1HYE0	A0A6J1HYE0_CUCMA	Lysine--tRNA ligase	Cucurbita maxima	CUCMA	0.00602	0.131326	DOWN	15d
A0A6J1HYD4	A0A6J1HYD4_CUCMA	Lysine--tRNA ligase	Cucurbita maxima	CUCMA	0.00602	0.131326	DOWN	15d
A0A6J1HWW8	A0A6J1HWW8_CUCMA	Lysine--tRNA ligase	Cucurbita maxima	CUCMA	0.00602	0.131326	DOWN	15d
A0A6J1K4Y5	A0A6J1K4Y5_CUCMA	Lysine--tRNA ligase	Cucurbita maxima	CUCMA	0.00602	0.131326	DOWN	15d
A0A6J1FI74	A0A6J1FI74_CUCMO	Lysine--tRNA ligase	Cucurbita moschata	CUCMO	0.00602	0.131326	DOWN	15d
A0A6J1FCG3	A0A6J1FCG3_CUCMO	Lysine--tRNA ligase	Cucurbita moschata	CUCMO	0.00602	0.131326	DOWN	15d
A0A6J1ESV7	A0A6J1ESV7_CUCMO	Lysine--tRNA ligase	Cucurbita moschata	CUCMO	0.00602	0.131326	DOWN	15d
A0A5D3BQE9	A0A5D3BQE9_CUCME	Lysine--tRNA ligase	Cucumis melo var. makuwa	CUCME	0.00602	0.131326	DOWN	15d
A0A5A7UI80	A0A5A7UI80_CUCME	Lysine--tRNA ligase	Cucumis melo var. makuwa	CUCME	0.00602	0.131326	DOWN	15d
A0A1S3BR70	A0A1S3BR70_CUCME	Lysine--tRNA ligase	Cucumis melo	CUCME	0.00602	0.131326	DOWN	15d
A0A0A0LHA8	A0A0A0LHA8_CUCSA	Lysine--tRNA ligase	Cucumis sativus	CUCSA	0.00602	0.131326	DOWN	15d
A0A0A0KDI4	A0A0A0KDI4_CUCSA	EF1_GNE domain-containing protein	Cucumis sativus	CUCSA	0.00636	0.437686	DOWN	15d
A0A5A7VHY1	A0A5A7VHY1_CUCME	Glucose-6-phosphate isomerase	Cucumis melo var. makuwa	CUCME	0.00674	0.444608	DOWN	15d
A0A1S3BCF3	A0A1S3BCF3_CUCME	Glucose-6-phosphate isomerase	Cucumis melo	CUCME	0.00674	0.444608	DOWN	15d
A0A6J1ISS4	A0A6J1ISS4_CUCMA	protein EMB-1	Cucurbita maxima	CUCMA	0.00709	0.33664	DOWN	15d
A0A6J1GDN9	A0A6J1GDN9_CUCMO	protein EMB-1	Cucurbita moschata	CUCMO	0.00709	0.33664	DOWN	15d
A0A6J1KYQ5	A0A6J1KYQ5_CUCMA	26S proteasome non-ATPase regulatory subunit 12 homolog A-like	Cucurbita maxima	CUCMA	0.00753	0.100693	DOWN	15d
A0A6J1G732	A0A6J1G732_CUCMO	26S proteasome non-ATPase regulatory subunit 12 homolog A-like	Cucurbita moschata	CUCMO	0.00753	0.100693	DOWN	15d
A0A5D3CQL5	A0A5D3CQL5_CUCME	26S proteasome non-ATPase regulatory subunit 12-like protein A	Cucumis melo var. makuwa	CUCME	0.00753	0.100693	DOWN	15d
A0A1S3C799	A0A1S3C799_CUCME	26S proteasome non-ATPase regulatory subunit 12 homolog A	Cucumis melo	CUCME	0.00753	0.100693	DOWN	15d
A0A6J1DIX2	A0A6J1DIX2_MOMCH	26S proteasome non-ATPase regulatory subunit 12 homolog A-like	Momordica charantia	MOMCH	0.00753	0.100693	DOWN	15d
A0A6J1I2R2	A0A6J1I2R2_CUCMA	26S proteasome non-ATPase regulatory subunit 12 homolog A-like	Cucurbita maxima	CUCMA	0.00753	0.100693	DOWN	15d
A0A6J1EMV6	A0A6J1EMV6_CUCMO	26S proteasome non-ATPase regulatory subunit 12 homolog A-like	Cucurbita moschata	CUCMO	0.00753	0.100693	DOWN	15d
A0A6J1KK01	A0A6J1KK01_CUCMA	Glucose-6-phosphate isomerase	Cucurbita maxima	CUCMA	0.00769	0.450183	DOWN	15d
A0A6J1ITS5	A0A6J1ITS5_CUCMA	uncharacterized protein LOC111478345	Cucurbita maxima	CUCMA	0.00807	0.288112	DOWN	15d
A0A6J1GD40	A0A6J1GD40_CUCMO	uncharacterized protein LOC111453100	Cucurbita moschata	CUCMO	0.00807	0.288112	DOWN	15d
A0A5D3D052	A0A5D3D052_CUCME	Heat shock 70 kDa protein 8	Cucumis melo var. makuwa	CUCME	0.00819	0.335201	DOWN	15d
A0A1S3AXP0	A0A1S3AXP0_CUCME	heat shock 70 kDa protein 8	Cucumis melo	CUCME	0.00819	0.335201	DOWN	15d
A0A0A0LAC6	A0A0A0LAC6_CUCSA	Heat shock 70 kDa protein 8	Cucumis sativus	CUCSA	0.00819	0.335201	DOWN	15d
A0A6J1KZY4	A0A6J1KZY4_CUCMA	ADP/ATP translocase	Cucurbita maxima	CUCMA	0.0082	0.395352	DOWN	15d
A0A6J1KSG8	A0A6J1KSG8_CUCMA	ADP/ATP translocase	Cucurbita maxima	CUCMA	0.0082	0.395352	DOWN	15d
A0A6J1KQT0	A0A6J1KQT0_CUCMA	ADP/ATP translocase	Cucurbita maxima	CUCMA	0.0082	0.395352	DOWN	15d
A0A6J1H8X0	A0A6J1H8X0_CUCMO	ADP/ATP translocase	Cucurbita moschata	CUCMO	0.0082	0.395352	DOWN	15d
A0A6J1H8R4	A0A6J1H8R4_CUCMO	ADP/ATP translocase	Cucurbita moschata	CUCMO	0.0082	0.395352	DOWN	15d
A0A6J1H7F4	A0A6J1H7F4_CUCMO	ADP/ATP translocase	Cucurbita moschata	CUCMO	0.0082	0.395352	DOWN	15d
A0A0A0LP15	A0A0A0LP15_CUCSA	ADP/ATP translocase	Cucumis sativus	CUCSA	0.0082	0.395352	DOWN	15d
A0A060AEY8	A0A060AEY8_GYNPE	Catalase	Gynostemma pentaphyllum	GYNPE	0.00825	0.0843257	DOWN	15d
Q39630	Q39630_CUCSA	Catalase (Fragment)	Cucumis sativus	CUCSA	0.00825	0.0843257	DOWN	15d
A0A5A7VBU9	A0A5A7VBU9_CUCME	Catalase	Cucumis melo var. makuwa	CUCME	0.00825	0.0843257	DOWN	15d
A0A1S3BW78	A0A1S3BW78_CUCME	Catalase	Cucumis melo	CUCME	0.00825	0.0843257	DOWN	15d
A0A6J1CSC5	A0A6J1CSC5_MOMCH	protein EMB-1-like	Momordica charantia	MOMCH	0.00904	0.335545	DOWN	15d
Q39641	Q39641_CUCSA	Heat shock protein 70	Cucumis sativus	CUCSA	0.00908	0.196199	DOWN	15d
O04056	O04056_CITLA	Heat shock protein 70	Citrullus lanatus	CITLA	0.00908	0.196199	DOWN	15d
A2TJV6	A2TJV6_CUCSA	Chloroplast HSP70	Cucumis sativus	CUCSA	0.00908	0.196199	DOWN	15d
A0A6J1I922	A0A6J1I922_CUCMA	stromal 70 kDa heat shock-related protein, chloroplastic-like	Cucurbita maxima	CUCMA	0.00908	0.196199	DOWN	15d
A0A6J1I3N9	A0A6J1I3N9_CUCMA	stromal 70 kDa heat shock-related protein, chloroplastic	Cucurbita maxima	CUCMA	0.00908	0.196199	DOWN	15d
A0A6J1EPY2	A0A6J1EPY2_CUCMO	stromal 70 kDa heat shock-related protein, chloroplastic-like	Cucurbita moschata	CUCMO	0.00908	0.196199	DOWN	15d
A0A6J1EM26	A0A6J1EM26_CUCMO	stromal 70 kDa heat shock-related protein, chloroplastic	Cucurbita moschata	CUCMO	0.00908	0.196199	DOWN	15d
A0A6J1DM05	A0A6J1DM05_MOMCH	stromal 70 kDa heat shock-related protein, chloroplastic	Momordica charantia	MOMCH	0.00908	0.196199	DOWN	15d
A0A5D3BRG4	A0A5D3BRG4_CUCME	Stromal 70 kDa heat shock-related protein	Cucumis melo var. makuwa	CUCME	0.00908	0.196199	DOWN	15d
A0A5A7TDI2	A0A5A7TDI2_CUCME	Stromal 70 kDa heat shock-related protein	Cucumis melo var. makuwa	CUCME	0.00908	0.196199	DOWN	15d
A0A3Q8R536	A0A3Q8R536_CUCMO	Stromal heat shock protein 70	Cucurbita moschata	CUCMO	0.00908	0.196199	DOWN	15d
A0A1S3C4T6	A0A1S3C4T6_CUCME	stromal 70 kDa heat shock-related protein, chloroplastic	Cucumis melo	CUCME	0.00908	0.196199	DOWN	15d
A0A6J1IX32	A0A6J1IX32_CUCMA	uncharacterized protein LOC111481441	Cucurbita maxima	CUCMA	0.0093	0.207023	DOWN	15d
A0A5D3D9L1	A0A5D3D9L1_CUCME	Stem-specific protein TSJT1 isoform X2	Cucumis melo var. makuwa	CUCME	0.00937	0.390429	DOWN	15d
A0A5A7V7K4	A0A5A7V7K4_CUCME	Stem-specific protein TSJT1 isoform X1	Cucumis melo var. makuwa	CUCME	0.00937	0.390429	DOWN	15d
A0A1S3BTX9	A0A1S3BTX9_CUCME	stem-specific protein TSJT1 isoform X2	Cucumis melo	CUCME	0.00937	0.390429	DOWN	15d
A0A1S3BTB1	A0A1S3BTB1_CUCME	stem-specific protein TSJT1 isoform X1	Cucumis melo	CUCME	0.00937	0.390429	DOWN	15d
A0A0A0L069	A0A0A0L069_CUCSA	DUF3700 domain-containing protein	Cucumis sativus	CUCSA	0.00937	0.390429	DOWN	15d
A0A6J1KJV8	A0A6J1KJV8_CUCMA	nucleosome assembly protein 12-like isoform X4	Cucurbita maxima	CUCMA	0.00952	0.147875	DOWN	15d
A0A6J1KH90	A0A6J1KH90_CUCMA	nucleosome assembly protein 12-like isoform X1	Cucurbita maxima	CUCMA	0.00952	0.147875	DOWN	15d
A0A6J1KD92	A0A6J1KD92_CUCMA	nucleosome assembly protein 12-like isoform X2	Cucurbita maxima	CUCMA	0.00952	0.147875	DOWN	15d
A0A6J1KB16	A0A6J1KB16_CUCMA	nucleosome assembly protein 12-like isoform X3	Cucurbita maxima	CUCMA	0.00952	0.147875	DOWN	15d
A0A6J1G3W6	A0A6J1G3W6_CUCMO	nucleosome assembly protein 12-like isoform X2	Cucurbita moschata	CUCMO	0.00952	0.147875	DOWN	15d
A0A6J1G3V2	A0A6J1G3V2_CUCMO	nucleosome assembly protein 12-like isoform X1	Cucurbita moschata	CUCMO	0.00952	0.147875	DOWN	15d
A0A6J1J8F7	A0A6J1J8F7_CUCMA	40S ribosomal protein S20-2-like	Cucurbita maxima	CUCMA	0.00962	0.212162	DOWN	15d
A0A6J1IAH1	A0A6J1IAH1_CUCMA	40S ribosomal protein S20-2-like	Cucurbita maxima	CUCMA	0.00962	0.212162	DOWN	15d
A0A6J1I3A7	A0A6J1I3A7_CUCMA	40S ribosomal protein S20-2	Cucurbita maxima	CUCMA	0.00962	0.212162	DOWN	15d
A0A6J1H2U8	A0A6J1H2U8_CUCMO	40S ribosomal protein S20-2	Cucurbita moschata	CUCMO	0.00962	0.212162	DOWN	15d
A0A6J1FSX5	A0A6J1FSX5_CUCMO	40S ribosomal protein S20-2-like	Cucurbita moschata	CUCMO	0.00962	0.212162	DOWN	15d
A0A6J1E4N9	A0A6J1E4N9_CUCMO	40S ribosomal protein S20-2-like isoform X1	Cucurbita moschata	CUCMO	0.00962	0.212162	DOWN	15d
A0A6J1E3W2	A0A6J1E3W2_CUCMO	40S ribosomal protein S20-2-like isoform X2	Cucurbita moschata	CUCMO	0.00962	0.212162	DOWN	15d
A0A6J1DZP4	A0A6J1DZP4_MOMCH	40S ribosomal protein S20-2	Momordica charantia	MOMCH	0.00962	0.212162	DOWN	15d
A0A6J1CIS5	A0A6J1CIS5_MOMCH	40S ribosomal protein S20-2-like	Momordica charantia	MOMCH	0.00962	0.212162	DOWN	15d
A0A5D3DB09	A0A5D3DB09_CUCME	40S ribosomal protein S20-2	Cucumis melo var. makuwa	CUCME	0.00962	0.212162	DOWN	15d
A0A5A7VKH9	A0A5A7VKH9_CUCME	40S ribosomal protein S20-2-like	Cucumis melo var. makuwa	CUCME	0.00962	0.212162	DOWN	15d
A0A1S4E624	A0A1S4E624_CUCME	40S ribosomal protein S20-2	Cucumis melo	CUCME	0.00962	0.212162	DOWN	15d
A0A1S3AXJ9	A0A1S3AXJ9_CUCME	40S ribosomal protein S20-2-like	Cucumis melo	CUCME	0.00962	0.212162	DOWN	15d
A0A0A0KL82	A0A0A0KL82_CUCSA	Ribosomal_S10 domain-containing protein	Cucumis sativus	CUCSA	0.00962	0.212162	DOWN	15d
A0A5D3C653	A0A5D3C653_CUCME	Fructose-bisphosphate aldolase	Cucumis melo var. makuwa	CUCME	0.01	0.212474	DOWN	15d
A0A1S4E4K0	A0A1S4E4K0_CUCME	Fructose-bisphosphate aldolase	Cucumis melo	CUCME	0.01	0.212474	DOWN	15d
A6YTC7	A6YTC7_CUCME	GPI-anchored protein-like protein II	Cucumis melo subsp. melo	CUCME	0.01005	0.169864	DOWN	15d
A0A5A7U3D6	A0A5A7U3D6_CUCME	Putative GPI-anchored protein	Cucumis melo var. makuwa	CUCME	0.01005	0.169864	DOWN	15d
A0A1S3C074	A0A1S3C074_CUCME	uncharacterized GPI-anchored protein At3g06035	Cucumis melo	CUCME	0.01005	0.169864	DOWN	15d
A0A6J1L1K8	A0A6J1L1K8_CUCMA	Fructose-bisphosphate aldolase	Cucurbita maxima	CUCMA	0.01016	0.10469	DOWN	15d
A0A6J1FJ91	A0A6J1FJ91_CUCMO	Fructose-bisphosphate aldolase	Cucurbita moschata	CUCMO	0.01016	0.10469	DOWN	15d
A0A1S3B799	A0A1S3B799_CUCME	Fructose-bisphosphate aldolase	Cucumis melo	CUCME	0.01016	0.10469	DOWN	15d
A0A6J1L3W0	A0A6J1L3W0_CUCMA	hsp70-Hsp90 organizing protein 3-like	Cucurbita maxima	CUCMA	0.0106	0.472837	DOWN	15d
A0A6J1E975	A0A6J1E975_CUCMO	hsp70-Hsp90 organizing protein 3-like	Cucurbita moschata	CUCMO	0.0106	0.472837	DOWN	15d
A0A6J1DEV0	A0A6J1DEV0_MOMCH	hsp70-Hsp90 organizing protein 3-like	Momordica charantia	MOMCH	0.0106	0.472837	DOWN	15d
A0A5D3D7C5	A0A5D3D7C5_CUCME	Hsp70-Hsp90 organizing protein 3-like	Cucumis melo var. makuwa	CUCME	0.0106	0.472837	DOWN	15d
A0A3Q8R3A5	A0A3Q8R3A5_CUCMO	Hsp70-Hsp90 organizing protein	Cucurbita moschata	CUCMO	0.0106	0.472837	DOWN	15d
A0A1S3BKS2	A0A1S3BKS2_CUCME	hsp70-Hsp90 organizing protein 3-like	Cucumis melo	CUCME	0.0106	0.472837	DOWN	15d
A0A0A0L4D5	A0A0A0L4D5_CUCSA	Hsp70-Hsp90 organizing protein 3-like	Cucumis sativus	CUCSA	0.0106	0.472837	DOWN	15d
A0A0A0KKE4	A0A0A0KKE4_CUCSA	Fructose-bisphosphate aldolase	Cucumis sativus	CUCSA	0.01062	0.219571	DOWN	15d
A0A5D3CS89	A0A5D3CS89_CUCME	NADH dehydrogenase (Ubiquinone) iron-sulfur protein 1	Cucumis melo var. makuwa	CUCME	0.01092	0.389794	DOWN	15d
A0A1S3C4S5	A0A1S3C4S5_CUCME	NADH dehydrogenase [ubiquinone] iron-sulfur protein 1, mitochondrial	Cucumis melo	CUCME	0.01092	0.389794	DOWN	15d
A0A6J1K192	A0A6J1K192_CUCMA	elongation factor 1-delta 2-like	Cucurbita maxima	CUCMA	0.011	0.300796	DOWN	15d
A0A6J1JZ80	A0A6J1JZ80_CUCMA	elongation factor 1-delta 2-like	Cucurbita maxima	CUCMA	0.011	0.300796	DOWN	15d
A0A6J1GSI7	A0A6J1GSI7_CUCMO	elongation factor 1-delta-like isoform X1	Cucurbita moschata	CUCMO	0.011	0.300796	DOWN	15d
A0A6J1GR37	A0A6J1GR37_CUCMO	elongation factor 1-delta 2-like isoform X4	Cucurbita moschata	CUCMO	0.011	0.300796	DOWN	15d
A0A6J1GR08	A0A6J1GR08_CUCMO	elongation factor 1-delta-like isoform X3	Cucurbita moschata	CUCMO	0.011	0.300796	DOWN	15d
A0A5D3DLZ9	A0A5D3DLZ9_CUCME	Succinate--CoA ligase [ADP-forming] subunit beta, mitochondrial	Cucumis melo var. makuwa	ADP-forming	0.01137	0.35836	DOWN	15d
A0A1S3CAX1	A0A1S3CAX1_CUCME	Succinate--CoA ligase [ADP-forming] subunit beta, mitochondrial	Cucumis melo	ADP-forming	0.01137	0.35836	DOWN	15d
A0A0A0KA81	A0A0A0KA81_CUCSA	Succinate--CoA ligase [ADP-forming] subunit beta, mitochondrial	Cucumis sativus	ADP-forming	0.01137	0.35836	DOWN	15d
A0A6J1KTS5	A0A6J1KTS5_CUCMA	Succinate--CoA ligase [ADP-forming] subunit beta, mitochondrial	Cucurbita maxima	ADP-forming	0.01137	0.35836	DOWN	15d
A0A6J1H5Q5	A0A6J1H5Q5_CUCMO	Succinate--CoA ligase [ADP-forming] subunit beta, mitochondrial	Cucurbita moschata	ADP-forming	0.01137	0.35836	DOWN	15d
A0A6J1DWQ4	A0A6J1DWQ4_MOMCH	Succinate--CoA ligase [ADP-forming] subunit beta, mitochondrial	Momordica charantia	ADP-forming	0.01137	0.35836	DOWN	15d
A0A6J1DTC6	A0A6J1DTC6_MOMCH	Succinate-CoA ligase subunit beta	Momordica charantia	MOMCH	0.01137	0.35836	DOWN	15d
A0A0A0K626	A0A0A0K626_CUCSA	Usp domain-containing protein	Cucumis sativus	CUCSA	0.01145	0.447293	DOWN	15d
A0A0A0LRI8	A0A0A0LRI8_CUCSA	EF1_GNE domain-containing protein	Cucumis sativus	CUCSA	0.01152	0.316229	DOWN	15d
A0A6J1EDE5	A0A6J1EDE5_CUCMO	Fructose-bisphosphate aldolase	Cucurbita moschata	CUCMO	0.01173	0.446871	DOWN	15d
A0A6J1IQM3	A0A6J1IQM3_CUCMA	Fructose-bisphosphate aldolase	Cucurbita maxima	CUCMA	0.01173	0.446871	DOWN	15d
A0A6J1I9D2	A0A6J1I9D2_CUCMA	Fructose-bisphosphate aldolase	Cucurbita maxima	CUCMA	0.01179	0.15884	DOWN	15d
A0A6J1HH51	A0A6J1HH51_CUCMO	Fructose-bisphosphate aldolase	Cucurbita moschata	CUCMO	0.01179	0.15884	DOWN	15d
A0A6J1H408	A0A6J1H408_CUCMO	peroxygenase-like	Cucurbita moschata	CUCMO	0.01194	0.36062	DOWN	15d
A0A6J1L161	A0A6J1L161_CUCMA	peroxygenase-like	Cucurbita maxima	CUCMA	0.01194	0.36062	DOWN	15d
A0A6J1IGE0	A0A6J1IGE0_CUCMA	Prohibitin	Cucurbita maxima	CUCMA	0.01202	0.437949	DOWN	15d
A0A6J1FCT7	A0A6J1FCT7_CUCMO	Prohibitin	Cucurbita moschata	CUCMO	0.01202	0.437949	DOWN	15d
A0A6J1JHL6	A0A6J1JHL6_CUCMA	WD-40 repeat-containing protein MSI4	Cucurbita maxima	CUCMA	0.01203	0.419612	DOWN	15d
A0A6J1HUE9	A0A6J1HUE9_CUCMA	WD-40 repeat-containing protein MSI4	Cucurbita maxima	CUCMA	0.01203	0.419612	DOWN	15d
A0A6J1H857	A0A6J1H857_CUCMO	WD-40 repeat-containing protein MSI4	Cucurbita moschata	CUCMO	0.01203	0.419612	DOWN	15d
A0A6J1F4J3	A0A6J1F4J3_CUCMO	WD-40 repeat-containing protein MSI4	Cucurbita moschata	CUCMO	0.01203	0.419612	DOWN	15d
A0A6J1D211	A0A6J1D211_MOMCH	WD-40 repeat-containing protein MSI4-like	Momordica charantia	MOMCH	0.01203	0.419612	DOWN	15d
A0A5D3CI55	A0A5D3CI55_CUCME	WD-40 repeat-containing protein MSI4	Cucumis melo var. makuwa	CUCME	0.01203	0.419612	DOWN	15d
A0A1S3BPL6	A0A1S3BPL6_CUCME	WD-40 repeat-containing protein MSI4	Cucumis melo	CUCME	0.01203	0.419612	DOWN	15d
A0A0A0LWU1	A0A0A0LWU1_CUCSA	CAF1C_H4-bd domain-containing protein	Cucumis sativus	CUCSA	0.01203	0.419612	DOWN	15d
A0A6J1J9Z4	A0A6J1J9Z4_CUCMA	60S acidic ribosomal protein P2B-like	Cucurbita maxima	CUCMA	0.01205	0.010168	DOWN	15d
A0A6J1J1Z8	A0A6J1J1Z8_CUCMA	60S acidic ribosomal protein P2-4-like	Cucurbita maxima	CUCMA	0.01205	0.010168	DOWN	15d
A0A6J1GZW9	A0A6J1GZW9_CUCMO	60S acidic ribosomal protein P2B-like	Cucurbita moschata	CUCMO	0.01205	0.010168	DOWN	15d
A0A6J1GZ75	A0A6J1GZ75_CUCMO	60S acidic ribosomal protein P2-1-like	Cucurbita moschata	CUCMO	0.01205	0.010168	DOWN	15d
A0A6J1FYH3	A0A6J1FYH3_CUCMO	60S acidic ribosomal protein P2B-like	Cucurbita moschata	CUCMO	0.01205	0.010168	DOWN	15d
A0A6J1DJB9	A0A6J1DJB9_MOMCH	60S acidic ribosomal protein P2B-like	Momordica charantia	MOMCH	0.01205	0.010168	DOWN	15d
A0A0A0KRE0	A0A0A0KRE0_CUCSA	60S acidic ribosomal protein P2	Cucumis sativus	CUCSA	0.01205	0.010168	DOWN	15d
A0A0A0KGP6	A0A0A0KGP6_CUCSA	60S acidic ribosomal protein P2B	Cucumis sativus	CUCSA	0.01205	0.010168	DOWN	15d
A0A6J1JF69	A0A6J1JF69_CUCMA	Vacuolar proton pump subunit B	Cucurbita maxima	CUCMA	0.01366	0.313201	DOWN	15d
A0A6J1HVB8	A0A6J1HVB8_CUCMA	Vacuolar proton pump subunit B	Cucurbita maxima	CUCMA	0.01366	0.313201	DOWN	15d
A0A6J1GNT3	A0A6J1GNT3_CUCMO	Vacuolar proton pump subunit B	Cucurbita moschata	CUCMO	0.01366	0.313201	DOWN	15d
A0A6J1EKD1	A0A6J1EKD1_CUCMO	Vacuolar proton pump subunit B	Cucurbita moschata	CUCMO	0.01366	0.313201	DOWN	15d
A0A5A7SH13	A0A5A7SH13_CUCME	Vacuolar proton pump subunit B	Cucumis melo var. makuwa	CUCME	0.01366	0.313201	DOWN	15d
A0A1S3BIJ9	A0A1S3BIJ9_CUCME	Vacuolar proton pump subunit B	Cucumis melo	CUCME	0.01366	0.313201	DOWN	15d
A0A0A0K4R0	A0A0A0K4R0_CUCSA	Vacuolar proton pump subunit B	Cucumis sativus	CUCSA	0.01366	0.313201	DOWN	15d
A0A6J1H0S8	A0A6J1H0S8_CUCMO	17.8 kDa class I heat shock protein-like	Cucurbita moschata	CUCMO	0.01373	0.236258	DOWN	15d
A0A6J1D7L2	A0A6J1D7L2_MOMCH	heat shock 70 kDa protein 15-like	Momordica charantia	MOMCH	0.01408	0.283198	DOWN	15d
A0A5A7T3F7	A0A5A7T3F7_CUCME	18.1 kDa class I heat shock protein-like	Cucumis melo var. makuwa	CUCME	0.01439	0.336241	DOWN	15d
A0A6J1JF50	A0A6J1JF50_CUCMA	protein disulfide isomerase-like 2-3	Cucurbita maxima	CUCMA	0.01455	0.126092	DOWN	15d
A0A0A0KC07	A0A0A0KC07_CUCSA	Protein disulfide-isomerase	Cucumis sativus	CUCSA	0.01455	0.126092	DOWN	15d
A0A6J1I3T1	A0A6J1I3T1_CUCMA	protein disulfide isomerase-like 2-3	Cucurbita maxima	CUCMA	0.01494	0.149259	DOWN	15d
A0A6J1G6L2	A0A6J1G6L2_CUCMO	protein disulfide isomerase-like 2-3	Cucurbita moschata	CUCMO	0.01494	0.149259	DOWN	15d
A0A6J1FWT2	A0A6J1FWT2_CUCMO	protein disulfide isomerase-like 2-3	Cucurbita moschata	CUCMO	0.01494	0.149259	DOWN	15d
A0A5D3CU68	A0A5D3CU68_CUCME	Protein disulfide isomerase-like 2-3	Cucumis melo var. makuwa	CUCME	0.01494	0.149259	DOWN	15d
A0A5A7UJV0	A0A5A7UJV0_CUCME	Protein disulfide isomerase-like 2-3	Cucumis melo var. makuwa	CUCME	0.01494	0.149259	DOWN	15d
A0A1S3C3U1	A0A1S3C3U1_CUCME	protein disulfide isomerase-like 2-3	Cucumis melo	CUCME	0.01494	0.149259	DOWN	15d
A0A6J1KD94	A0A6J1KD94_CUCMA	14-3-3-like protein A	Cucurbita maxima	CUCMA	0.01502	0.391579	DOWN	15d
A0A6J1G968	A0A6J1G968_CUCMO	14-3-3-like protein A	Cucurbita moschata	CUCMO	0.01502	0.391579	DOWN	15d
A0A6J1GFA4	A0A6J1GFA4_CUCMO	probable ATP synthase 24 kDa subunit, mitochondrial	Cucurbita moschata	CUCMO	0.01522	0.399572	DOWN	15d
A0A6J1IR90	A0A6J1IR90_CUCMA	probable ATP synthase 24 kDa subunit, mitochondrial	Cucurbita maxima	CUCMA	0.01522	0.399572	DOWN	15d
A0A6J1BU34	A0A6J1BU34_MOMCH	probable ATP synthase 24 kDa subunit, mitochondrial	Momordica charantia	MOMCH	0.01522	0.399572	DOWN	15d
A0A5D3CNN3	A0A5D3CNN3_CUCME	Putative ATP synthase 24 kDa subunit	Cucumis melo var. makuwa	CUCME	0.01522	0.399572	DOWN	15d
A0A1S3B0D0	A0A1S3B0D0_CUCME	probable ATP synthase 24 kDa subunit, mitochondrial	Cucumis melo	CUCME	0.01522	0.399572	DOWN	15d
A0A0A0KKY9	A0A0A0KKY9_CUCSA	ATP synthase 24 kDa subunit, mitochondrial	Cucumis sativus	CUCSA	0.01522	0.399572	DOWN	15d
A0A6J1JPB6	A0A6J1JPB6_CUCMA	ankyrin repeat domain-containing protein 2A-like	Cucurbita maxima	CUCMA	0.01553	0.187898	DOWN	15d
A0A6J1EL13	A0A6J1EL13_CUCMO	ankyrin repeat domain-containing protein 2A-like	Cucurbita moschata	CUCMO	0.01553	0.187898	DOWN	15d
A0A6J1DIR0	A0A6J1DIR0_MOMCH	Xylose isomerase	Momordica charantia	MOMCH	0.01644	0.481258	DOWN	15d
A0A6J1D8P9	A0A6J1D8P9_MOMCH	60S acidic ribosomal protein P2-1-like	Momordica charantia	MOMCH	0.01658	0.250769	DOWN	15d
A0A6J1DFU3	A0A6J1DFU3_MOMCH	Nucleoside diphosphate kinase	Momordica charantia	MOMCH	0.01772	0.0406496	DOWN	15d
A0A6J1DAZ7	A0A6J1DAZ7_MOMCH	uncharacterized GPI-anchored protein At3g06035	Momordica charantia	MOMCH	0.01811	0.0919692	DOWN	15d
A0A6J1ETF7	A0A6J1ETF7_CUCMO	Coproporphyrinogen oxidase	Cucurbita moschata	CUCMO	0.01821	0.277699	DOWN	15d
A0A6J1DTN4	A0A6J1DTN4_MOMCH	NADPH-dependent aldehyde reductase 1, chloroplastic	Momordica charantia	MOMCH	0.01936	0.379904	DOWN	15d
A0A6J1JF79	A0A6J1JF79_CUCMA	Phosphoglycerate kinase	Cucurbita maxima	CUCMA	0.01952	0.474008	DOWN	15d
A0A6J1J023	A0A6J1J023_CUCMA	14-3-3-like protein A	Cucurbita maxima	CUCMA	0.02018	0.360756	DOWN	15d
A0A6J1GX65	A0A6J1GX65_CUCMO	14-3-3-like protein	Cucurbita moschata	CUCMO	0.02018	0.360756	DOWN	15d
A0A6J1DNB6	A0A6J1DNB6_MOMCH	14-3-3-like protein A	Momordica charantia	MOMCH	0.02018	0.360756	DOWN	15d
A0A5A7U0H1	A0A5A7U0H1_CUCME	14-3-3 protein	Cucumis melo var. makuwa	CUCME	0.02018	0.360756	DOWN	15d
A0A1S3C1Y8	A0A1S3C1Y8_CUCME	14-3-3-like protein	Cucumis melo	CUCME	0.02018	0.360756	DOWN	15d
A0A0A0KVK8	A0A0A0KVK8_CUCSA	14_3_3 domain-containing protein	Cucumis sativus	CUCSA	0.02018	0.360756	DOWN	15d
A0A6J1K532	A0A6J1K532_CUCMA	11-beta-hydroxysteroid dehydrogenase 1B-like isoform X1	Cucurbita maxima	CUCMA	0.02055	0.473321	DOWN	15d
A0A6J1K142	A0A6J1K142_CUCMA	11-beta-hydroxysteroid dehydrogenase 1B-like isoform X2	Cucurbita maxima	CUCMA	0.02055	0.473321	DOWN	15d
A0A6J1HVI0	A0A6J1HVI0_CUCMA	probable acetyltransferase NATA1-like	Cucurbita maxima	CUCMA	0.02095	0.209741	DOWN	15d
A0A6J1G0X4	A0A6J1G0X4_CUCMO	probable acetyltransferase NATA1-like	Cucurbita moschata	CUCMO	0.02095	0.209741	DOWN	15d
A0A5D3CCP6	A0A5D3CCP6_CUCME	Putative acetyltransferase NATA1-like	Cucumis melo var. makuwa	CUCME	0.02095	0.209741	DOWN	15d
A0A1S3BGX0	A0A1S3BGX0_CUCME	probable acetyltransferase NATA1-like	Cucumis melo	CUCME	0.02095	0.209741	DOWN	15d
A0A5A7TM42	A0A5A7TM42_CUCME	Uncharacterized protein	Cucumis melo var. makuwa	CUCME	0.0211	0.411391	DOWN	15d
A0A1S3B6J5	A0A1S3B6J5_CUCME	uncharacterized protein LOC103486565	Cucumis melo	CUCME	0.0211	0.411391	DOWN	15d
A0A0A0LDV1	A0A0A0LDV1_CUCSA	Uncharacterized protein	Cucumis sativus	CUCSA	0.0211	0.411391	DOWN	15d
A0A6J1JTS3	A0A6J1JTS3_CUCMA	alpha-soluble NSF attachment protein 2-like	Cucurbita maxima	CUCMA	0.02207	0.47277	DOWN	15d
A0A6J1HIF0	A0A6J1HIF0_CUCMO	alpha-soluble NSF attachment protein 2-like	Cucurbita moschata	CUCMO	0.02207	0.47277	DOWN	15d
A0A6J1KVP5	A0A6J1KVP5_CUCMA	11S globulin subunit beta-like	Cucurbita maxima	CUCMA	0.02213	0.186289	DOWN	15d
A0A6J1CR91	A0A6J1CR91_MOMCH	Phosphopyruvate hydratase	Momordica charantia	MOMCH	0.02255	0.464228	DOWN	15d
A0A6J1IKZ4	A0A6J1IKZ4_CUCMA	Phosphopyruvate hydratase	Cucurbita maxima	CUCMA	0.02268	0.464946	DOWN	15d
A0A6J1EDG3	A0A6J1EDG3_CUCMO	Phosphopyruvate hydratase	Cucurbita moschata	CUCMO	0.02268	0.464946	DOWN	15d
A0A6J1K6U1	A0A6J1K6U1_CUCMA	dihydropyrimidinase	Cucurbita maxima	CUCMA	0.02347	0.233128	DOWN	15d
A0A6J1H0A1	A0A6J1H0A1_CUCMO	dihydropyrimidinase	Cucurbita moschata	CUCMO	0.02347	0.233128	DOWN	15d
A0A6J1DGC4	A0A6J1DGC4_MOMCH	dihydropyrimidinase	Momordica charantia	MOMCH	0.02347	0.233128	DOWN	15d
A0A5D3CG29	A0A5D3CG29_CUCME	Malic enzyme	Cucumis melo var. makuwa	CUCME	0.02468	0.193371	DOWN	15d
A0A1S3BQ08	A0A1S3BQ08_CUCME	Malic enzyme	Cucumis melo	CUCME	0.02468	0.193371	DOWN	15d
A0A0A0LW91	A0A0A0LW91_CUCSA	Malic enzyme	Cucumis sativus	CUCSA	0.02468	0.193371	DOWN	15d
A0A6J1JEY0	A0A6J1JEY0_CUCMA	Malic enzyme	Cucurbita maxima	CUCMA	0.02468	0.193371	DOWN	15d
A0A6J1H992	A0A6J1H992_CUCMO	Malic enzyme	Cucurbita moschata	CUCMO	0.02468	0.193371	DOWN	15d
A0A6J1L339	A0A6J1L339_CUCMA	Malic enzyme	Cucurbita maxima	CUCMA	0.02468	0.193371	DOWN	15d
A0A6J1EWI2	A0A6J1EWI2_CUCMO	Malic enzyme	Cucurbita moschata	CUCMO	0.02468	0.193371	DOWN	15d
A0A6J1CV17	A0A6J1CV17_MOMCH	Malic enzyme	Momordica charantia	MOMCH	0.02468	0.193371	DOWN	15d
A0A5D3CRJ9	A0A5D3CRJ9_CUCME	Formate dehydrogenase, mitochondrial	Cucumis melo var. makuwa	CUCME	0.02552	0.342765	DOWN	15d
A0A1S3B8Z5	A0A1S3B8Z5_CUCME	Formate dehydrogenase, mitochondrial	Cucumis melo	CUCME	0.02552	0.342765	DOWN	15d
A0A0A0LHY6	A0A0A0LHY6_CUCSA	Formate dehydrogenase, mitochondrial	Cucumis sativus	CUCSA	0.02552	0.342765	DOWN	15d
A0A6J1E2C8	A0A6J1E2C8_MOMCH	Formate dehydrogenase, mitochondrial	Momordica charantia	MOMCH	0.02552	0.342765	DOWN	15d
A0A6J1K5Q7	A0A6J1K5Q7_CUCMA	Glucose-6-phosphate 1-epimerase	Cucurbita maxima	CUCMA	0.02553	0.251593	DOWN	15d
A0A6J1ESG6	A0A6J1ESG6_CUCMO	Glucose-6-phosphate 1-epimerase	Cucurbita moschata	CUCMO	0.02553	0.251593	DOWN	15d
A0A5D3BTI9	A0A5D3BTI9_CUCME	Glucose-6-phosphate 1-epimerase	Cucumis melo var. makuwa	CUCME	0.02553	0.251593	DOWN	15d
A0A5A7U4W6	A0A5A7U4W6_CUCME	Glucose-6-phosphate 1-epimerase	Cucumis melo var. makuwa	CUCME	0.02553	0.251593	DOWN	15d
A0A1S3BR07	A0A1S3BR07_CUCME	Glucose-6-phosphate 1-epimerase	Cucumis melo	CUCME	0.02553	0.251593	DOWN	15d
A0A0A0LKA7	A0A0A0LKA7_CUCSA	Glucose-6-phosphate 1-epimerase	Cucumis sativus	CUCSA	0.02553	0.251593	DOWN	15d
A0A6J1J6M0	A0A6J1J6M0_CUCMA	probable serine protease EDA2 isoform X1	Cucurbita maxima	CUCMA	0.02575	0.217763	DOWN	15d
A0A6J1J3F7	A0A6J1J3F7_CUCMA	probable serine protease EDA2 isoform X2	Cucurbita maxima	CUCMA	0.02575	0.217763	DOWN	15d
A0A6J1IWW4	A0A6J1IWW4_CUCMA	probable serine protease EDA2	Cucurbita maxima	CUCMA	0.02575	0.217763	DOWN	15d
A0A6J1FWY6	A0A6J1FWY6_CUCMO	probable serine protease EDA2	Cucurbita moschata	CUCMO	0.02575	0.217763	DOWN	15d
A0A6J1ENW5	A0A6J1ENW5_CUCMO	probable serine protease EDA2 isoform X1	Cucurbita moschata	CUCMO	0.02575	0.217763	DOWN	15d
A0A6J1ENA5	A0A6J1ENA5_CUCMO	probable serine protease EDA2 isoform X2	Cucurbita moschata	CUCMO	0.02575	0.217763	DOWN	15d
A0A6J1C577	A0A6J1C577_MOMCH	probable serine protease EDA2	Momordica charantia	MOMCH	0.02575	0.217763	DOWN	15d
A0A5D3CZ61	A0A5D3CZ61_CUCME	Putative serine protease EDA2 isoform X1	Cucumis melo var. makuwa	CUCME	0.02575	0.217763	DOWN	15d
A0A5A7TNV4	A0A5A7TNV4_CUCME	Putative serine protease EDA2 isoform X1	Cucumis melo var. makuwa	CUCME	0.02575	0.217763	DOWN	15d
A0A1S3BT07	A0A1S3BT07_CUCME	probable serine protease EDA2 isoform X1	Cucumis melo	CUCME	0.02575	0.217763	DOWN	15d
A0A1S3BSX5	A0A1S3BSX5_CUCME	probable serine protease EDA2 isoform X2	Cucumis melo	CUCME	0.02575	0.217763	DOWN	15d
A0A0A0KWR4	A0A0A0KWR4_CUCSA	Serine protease EDA2	Cucumis sativus	CUCSA	0.02575	0.217763	DOWN	15d
G3CU70	G3CU70_MOMCH	Peptidyl-prolyl cis-trans isomerase	Momordica charantia	MOMCH	0.0262	0.462765	DOWN	15d
A0A5A7U860	A0A5A7U860_CUCME	Prohibitin	Cucumis melo var. makuwa	CUCME	0.027	0.445158	DOWN	15d
A0A1S3BHG7	A0A1S3BHG7_CUCME	Prohibitin	Cucumis melo	CUCME	0.027	0.445158	DOWN	15d
A0A0A0K3U5	A0A0A0K3U5_CUCSA	Prohibitin	Cucumis sativus	CUCSA	0.027	0.445158	DOWN	15d
A0A6J1I838	A0A6J1I838_CUCMA	Peroxiredoxin	Cucurbita maxima	CUCMA	0.02702	0.378512	DOWN	15d
A0A6J1KC62	A0A6J1KC62_CUCMA	late embryogenesis abundant protein D-34-like	Cucurbita maxima	CUCMA	0.0272	0.46895	DOWN	15d
B3TLK5	B3TLK5_CUCSA	Pseudouridine synthase and archaeosine transglycosylase-like protein	Cucumis sativus	CUCSA	0.0273	0.386439	DOWN	15d
A0A6J1HVW2	A0A6J1HVW2_CUCMA	malignant T-cell-amplified sequence 1 homolog	Cucurbita maxima	CUCMA	0.0273	0.386439	DOWN	15d
A0A6J1HC33	A0A6J1HC33_CUCMO	malignant T-cell-amplified sequence 1 homolog	Cucurbita moschata	CUCMO	0.0273	0.386439	DOWN	15d
A0A6J1C273	A0A6J1C273_MOMCH	malignant T-cell-amplified sequence 1 homolog	Momordica charantia	MOMCH	0.0273	0.386439	DOWN	15d
A0A0A0LYF6	A0A0A0LYF6_CUCSA	PUA domain-containing protein	Cucumis sativus	CUCSA	0.0273	0.386439	DOWN	15d
Q00980	Q00980_LUFAE	rRNA N-glycosylase	Luffa aegyptiaca	LUFAE	0.02799	0.274411	DOWN	15d
B0EVM6	B0EVM6_LUFAC	rRNA N-glycosylase	Luffa acutangula	LUFAC	0.02799	0.274411	DOWN	15d
A0A5A7ST86	A0A5A7ST86_CUCME	Heat shock protein 83	Cucumis melo var. makuwa	CUCME	0.02891	0.269098	DOWN	15d
A0A1S3AY15	A0A1S3AY15_CUCME	heat shock protein 83	Cucumis melo	CUCME	0.02891	0.269098	DOWN	15d
A0A6J1IX51	A0A6J1IX51_CUCMA	Glutathione transferase	Cucurbita maxima	CUCMA	0.02892	0.49553	DOWN	15d
A0A6J1FPC5	A0A6J1FPC5_CUCMO	Glutathione transferase	Cucurbita moschata	CUCMO	0.02892	0.49553	DOWN	15d
A0A5D3CY06	A0A5D3CY06_CUCME	Glutathione transferase	Cucumis melo var. makuwa	CUCME	0.02892	0.49553	DOWN	15d
A0A5A7V6V7	A0A5A7V6V7_CUCME	Glutathione transferase	Cucumis melo var. makuwa	CUCME	0.02892	0.49553	DOWN	15d
A0A1S3BTH7	A0A1S3BTH7_CUCME	Glutathione transferase	Cucumis melo	CUCME	0.02892	0.49553	DOWN	15d
A0A0A0KVG8	A0A0A0KVG8_CUCSA	Glutathione transferase	Cucumis sativus	CUCSA	0.02892	0.49553	DOWN	15d
A0A6J1IZG2	A0A6J1IZG2_CUCMA	Peptide-methionine (R)-S-oxide reductase	Cucurbita maxima	CUCMA	0.02977	0.401936	DOWN	15d
A0A6J1GV57	A0A6J1GV57_CUCMO	Peptide-methionine (R)-S-oxide reductase	Cucurbita moschata	CUCMO	0.02977	0.401936	DOWN	15d
A0A0A0L5Q0	A0A0A0L5Q0_CUCSA	Peptide-methionine (R)-S-oxide reductase	Cucumis sativus	CUCSA	0.02977	0.401936	DOWN	15d
A0A6J1KZQ9	A0A6J1KZQ9_CUCMA	T-complex protein 1 subunit gamma	Cucurbita maxima	CUCMA	0.03007	0.311805	DOWN	15d
A0A6J1I9Q7	A0A6J1I9Q7_CUCMA	T-complex protein 1 subunit gamma	Cucurbita maxima	CUCMA	0.03007	0.311805	DOWN	15d
A0A6J1I8L4	A0A6J1I8L4_CUCMA	T-complex protein 1 subunit gamma	Cucurbita maxima	CUCMA	0.03007	0.311805	DOWN	15d
A0A6J1G7F3	A0A6J1G7F3_CUCMO	T-complex protein 1 subunit gamma	Cucurbita moschata	CUCMO	0.03007	0.311805	DOWN	15d
A0A6J1EVC9	A0A6J1EVC9_CUCMO	T-complex protein 1 subunit gamma	Cucurbita moschata	CUCMO	0.03007	0.311805	DOWN	15d
A0A6J1EV34	A0A6J1EV34_CUCMO	T-complex protein 1 subunit gamma	Cucurbita moschata	CUCMO	0.03007	0.311805	DOWN	15d
A0A6J1D6E1	A0A6J1D6E1_MOMCH	T-complex protein 1 subunit gamma	Momordica charantia	MOMCH	0.03007	0.311805	DOWN	15d
A0A6J1J7C2	A0A6J1J7C2_CUCMA	hydroxyacylglutathione hydrolase cytoplasmic	Cucurbita maxima	CUCMA	0.03094	0.344375	DOWN	15d
A0A6J1FUB3	A0A6J1FUB3_CUCMO	hydroxyacylglutathione hydrolase cytoplasmic	Cucurbita moschata	CUCMO	0.03094	0.344375	DOWN	15d
A0A6J1KQM9	A0A6J1KQM9_CUCMA	T-complex protein 1 subunit zeta 1-like	Cucurbita maxima	CUCMA	0.03109	0.479949	DOWN	15d
A0A6J1K1K2	A0A6J1K1K2_CUCMA	T-complex protein 1 subunit zeta 1 isoform X1	Cucurbita maxima	CUCMA	0.03109	0.479949	DOWN	15d
A0A6J1JZL3	A0A6J1JZL3_CUCMA	T-complex protein 1 subunit zeta 1 isoform X2	Cucurbita maxima	CUCMA	0.03109	0.479949	DOWN	15d
A0A6J1H917	A0A6J1H917_CUCMO	T-complex protein 1 subunit zeta 1-like	Cucurbita moschata	CUCMO	0.03109	0.479949	DOWN	15d
A0A6J1FH98	A0A6J1FH98_CUCMO	T-complex protein 1 subunit zeta 1	Cucurbita moschata	CUCMO	0.03109	0.479949	DOWN	15d
A0A5A7UL72	A0A5A7UL72_CUCME	Elongation factor 1-delta-like isoform X1	Cucumis melo var. makuwa	CUCME	0.03128	0.444655	DOWN	15d
A0A1S3AZ96	A0A1S3AZ96_CUCME	elongation factor 1-delta-like isoform X1	Cucumis melo	CUCME	0.03128	0.444655	DOWN	15d
A0A0A0LNE3	A0A0A0LNE3_CUCSA	Adenosylhomocysteinase	Cucumis sativus	CUCSA	0.03204	0.324427	DOWN	15d
E5LG77	E5LG77_CUCSA	Adenosylhomocysteinase	Cucumis sativus	CUCSA	0.03204	0.324427	DOWN	15d
A0A6J1L4M0	A0A6J1L4M0_CUCMA	Adenosylhomocysteinase	Cucurbita maxima	CUCMA	0.03204	0.324427	DOWN	15d
A0A6J1H5B7	A0A6J1H5B7_CUCMO	Adenosylhomocysteinase	Cucurbita moschata	CUCMO	0.03204	0.324427	DOWN	15d
A0A6J1H3L4	A0A6J1H3L4_CUCMO	Adenosylhomocysteinase	Cucurbita moschata	CUCMO	0.03204	0.324427	DOWN	15d
A0A6J1DN98	A0A6J1DN98_MOMCH	Adenosylhomocysteinase	Momordica charantia	MOMCH	0.03204	0.324427	DOWN	15d
A0A5D3DDB7	A0A5D3DDB7_CUCME	Adenosylhomocysteinase	Cucumis melo var. makuwa	CUCME	0.03204	0.324427	DOWN	15d
A0A1S3C505	A0A1S3C505_CUCME	Adenosylhomocysteinase	Cucumis melo	CUCME	0.03204	0.324427	DOWN	15d
A0A6J1IIG7	A0A6J1IIG7_CUCMA	Adenosylhomocysteinase	Cucurbita maxima	CUCMA	0.03204	0.324427	DOWN	15d
A0A6J1G5Y4	A0A6J1G5Y4_CUCMO	Adenosylhomocysteinase	Cucurbita moschata	CUCMO	0.03204	0.324427	DOWN	15d
A0A6J1CZ87	A0A6J1CZ87_MOMCH	Adenosylhomocysteinase	Momordica charantia	MOMCH	0.03204	0.324427	DOWN	15d
A0A5D3D1D9	A0A5D3D1D9_CUCME	Adenosylhomocysteinase	Cucumis melo var. makuwa	CUCME	0.03204	0.324427	DOWN	15d
A0A1S3AW37	A0A1S3AW37_CUCME	Adenosylhomocysteinase	Cucumis melo	CUCME	0.03204	0.324427	DOWN	15d
A0A0A0L6P4	A0A0A0L6P4_CUCSA	Adenosylhomocysteinase	Cucumis sativus	CUCSA	0.03204	0.324427	DOWN	15d
A0A6J1G375	A0A6J1G375_CUCMO	Hydroxyisourate hydrolase	Cucurbita moschata	CUCMO	0.03276	0.300829	DOWN	15d
A0A6J1G360	A0A6J1G360_CUCMO	Hydroxyisourate hydrolase	Cucurbita moschata	CUCMO	0.03276	0.300829	DOWN	15d
A0A6J1D0B4	A0A6J1D0B4_MOMCH	Hydroxyisourate hydrolase	Momordica charantia	MOMCH	0.03276	0.300829	DOWN	15d
A0A6J1D006	A0A6J1D006_MOMCH	Hydroxyisourate hydrolase	Momordica charantia	MOMCH	0.03276	0.300829	DOWN	15d
A0A5D3D0I5	A0A5D3D0I5_CUCME	Uric acid degradation bifunctional protein TTL isoform X1	Cucumis melo var. makuwa	CUCME	0.03276	0.300829	DOWN	15d
A0A1S3AWH8	A0A1S3AWH8_CUCME	Hydroxyisourate hydrolase	Cucumis melo	CUCME	0.03276	0.300829	DOWN	15d
A0A1S3AVJ3	A0A1S3AVJ3_CUCME	Hydroxyisourate hydrolase	Cucumis melo	CUCME	0.03276	0.300829	DOWN	15d
A0A0A0L3W8	A0A0A0L3W8_CUCSA	Hydroxyisourate hydrolase	Cucumis sativus	CUCSA	0.03276	0.300829	DOWN	15d
A1BQL2	A1BQL2_CUCSA	GTP-binding nuclear protein (Fragment)	Cucumis sativus	CUCSA	0.03315	0.470812	DOWN	15d
A0A0A0LZA5	A0A0A0LZA5_CUCSA	GTP-binding nuclear protein	Cucumis sativus	CUCSA	0.03315	0.470812	DOWN	15d
A0A5D3DKI4	A0A5D3DKI4_CUCME	17.8 kDa class I heat shock protein-like	Cucumis melo var. makuwa	CUCME	0.03418	0.330377	DOWN	15d
A0A5A7UAZ9	A0A5A7UAZ9_CUCME	17.8 kDa class I heat shock protein-like	Cucumis melo var. makuwa	CUCME	0.03418	0.330377	DOWN	15d
A0A6J1IJZ9	A0A6J1IJZ9_CUCMA	uncharacterized protein LOC111476971	Cucurbita maxima	CUCMA	0.03491	0.216891	DOWN	15d
A0A6J1FEB2	A0A6J1FEB2_CUCMO	uncharacterized protein LOC111443294	Cucurbita moschata	CUCMO	0.03491	0.216891	DOWN	15d
A0A6J1BT98	A0A6J1BT98_MOMCH	uncharacterized protein LOC111005558	Momordica charantia	MOMCH	0.03491	0.216891	DOWN	15d
A0A5A7SQU3	A0A5A7SQU3_CUCME	Non-specific lipid-transfer protein-like protein	Cucumis melo var. makuwa	CUCME	0.03596	0.028667	DOWN	15d
A0A1S3C000	A0A1S3C000_CUCME	non-specific lipid-transfer protein-like protein At5g64080	Cucumis melo	CUCME	0.03596	0.028667	DOWN	15d
A0A0A0K5X6	A0A0A0K5X6_CUCSA	AAI domain-containing protein	Cucumis sativus	CUCSA	0.03596	0.028667	DOWN	15d
A0A6J1CK38	A0A6J1CK38_MOMCH	non-specific lipid-transfer protein-like protein At5g64080	Momordica charantia	MOMCH	0.03596	0.028667	DOWN	15d
A0A6J1K9F0	A0A6J1K9F0_CUCMA	gamma carbonic anhydrase 1, mitochondrial	Cucurbita maxima	CUCMA	0.03704	0.28668	DOWN	15d
A0A6J1HDF2	A0A6J1HDF2_CUCMO	gamma carbonic anhydrase 1, mitochondrial	Cucurbita moschata	CUCMO	0.03704	0.28668	DOWN	15d
A0A5D3CYG8	A0A5D3CYG8_CUCME	Protein DJ-1-like protein A-like	Cucumis melo var. makuwa	CUCME	0.03976	0.272664	DOWN	15d
A0A5A7VBH1	A0A5A7VBH1_CUCME	Protein DJ-1-like protein A-like	Cucumis melo var. makuwa	CUCME	0.03976	0.272664	DOWN	15d
A0A1S3BT20	A0A1S3BT20_CUCME	protein DJ-1 homolog A-like	Cucumis melo	CUCME	0.03976	0.272664	DOWN	15d
A0A5D3BEA2	A0A5D3BEA2_CUCME	18.5 kDa class I heat shock protein-like	Cucumis melo var. makuwa	CUCME	0.04023	0.292188	DOWN	15d
A0A1S3C6S1	A0A1S3C6S1_CUCME	18.5 kDa class I heat shock protein-like	Cucumis melo	CUCME	0.04023	0.292188	DOWN	15d
A0A5D3BXP2	A0A5D3BXP2_CUCME	T-complex protein 1 subunit gamma	Cucumis melo var. makuwa	CUCME	0.04046	0.350007	DOWN	15d
A0A5A7T0G0	A0A5A7T0G0_CUCME	T-complex protein 1 subunit gamma	Cucumis melo var. makuwa	CUCME	0.04046	0.350007	DOWN	15d
A0A1S3B9U3	A0A1S3B9U3_CUCME	T-complex protein 1 subunit gamma	Cucumis melo	CUCME	0.04046	0.350007	DOWN	15d
A0A0A0LW04	A0A0A0LW04_CUCSA	T-complex protein 1 subunit gamma	Cucumis sativus	CUCSA	0.04046	0.350007	DOWN	15d
A0A6J1KX25	A0A6J1KX25_CUCMA	uncharacterized protein LOC111498989	Cucurbita maxima	CUCMA	0.04053	0.298329	DOWN	15d
A0A0A0KXJ8	A0A0A0KXJ8_CUCSA	Protein DJ-1 homolog B-like	Cucumis sativus	CUCSA	0.04077	0.259518	DOWN	15d
A0A6J1CMJ9	A0A6J1CMJ9_MOMCH	protein DJ-1 homolog A-like	Momordica charantia	MOMCH	0.04077	0.259518	DOWN	15d
A0A6J1HI98	A0A6J1HI98_CUCMO	Peroxiredoxin	Cucurbita moschata	CUCMO	0.04275	0.377498	DOWN	15d
A0A6J1HYA3	A0A6J1HYA3_CUCMA	60S acidic ribosomal protein P3-like	Cucurbita maxima	CUCMA	0.04424	0.269593	DOWN	15d
A0A6J1FI91	A0A6J1FI91_CUCMO	60S acidic ribosomal protein P3	Cucurbita moschata	CUCMO	0.04424	0.269593	DOWN	15d
A0A6J1DK62	A0A6J1DK62_MOMCH	60S acidic ribosomal protein P3-2	Momordica charantia	MOMCH	0.04424	0.269593	DOWN	15d
A0A5D3BNN6	A0A5D3BNN6_CUCME	60S acidic ribosomal protein P3-2	Cucumis melo var. makuwa	CUCME	0.04424	0.269593	DOWN	15d
A0A1S3BRK9	A0A1S3BRK9_CUCME	60S acidic ribosomal protein P3-2	Cucumis melo	CUCME	0.04424	0.269593	DOWN	15d
A0A0A0LJB2	A0A0A0LJB2_CUCSA	60S acidic ribosomal protein P3	Cucumis sativus	CUCSA	0.04424	0.269593	DOWN	15d
A0A0A0KPJ2	A0A0A0KPJ2_CUCSA	ATP synthase subunit beta	Cucumis sativus	CUCSA	0.04506	0.415469	DOWN	15d
A0A5D3DFR6	A0A5D3DFR6_CUCME	RuBisCO large subunit-binding protein subunit alpha	Cucumis melo var. makuwa	CUCME	0.04536	0.305789	DOWN	15d
A0A5A7SW32	A0A5A7SW32_CUCME	RuBisCO large subunit-binding protein subunit alpha	Cucumis melo var. makuwa	CUCME	0.04536	0.305789	DOWN	15d
A0A1S3CNM2	A0A1S3CNM2_CUCME	ruBisCO large subunit-binding protein subunit alpha	Cucumis melo	CUCME	0.04536	0.305789	DOWN	15d
A0A6J1CGX6	A0A6J1CGX6_MOMCH	ruBisCO large subunit-binding protein subunit alpha	Momordica charantia	MOMCH	0.04536	0.305789	DOWN	15d
A0A6J1L207	A0A6J1L207_CUCMA	40S ribosomal protein S12	Cucurbita maxima	CUCMA	0.04556	0.293407	DOWN	15d
A0A6J1G761	A0A6J1G761_CUCMO	40S ribosomal protein S12	Cucurbita moschata	CUCMO	0.04556	0.293407	DOWN	15d
A0A6J1DHK5	A0A6J1DHK5_MOMCH	40S ribosomal protein S12	Momordica charantia	MOMCH	0.04556	0.293407	DOWN	15d
A0A6J1CYT4	A0A6J1CYT4_MOMCH	40S ribosomal protein S12	Momordica charantia	MOMCH	0.04556	0.293407	DOWN	15d
A0A5A7UX10	A0A5A7UX10_CUCME	40S ribosomal protein S12	Cucumis melo var. makuwa	CUCME	0.04556	0.293407	DOWN	15d
A0A1S3CDM3	A0A1S3CDM3_CUCME	40S ribosomal protein S12	Cucumis melo	CUCME	0.04556	0.293407	DOWN	15d
A0A0A0KA08	A0A0A0KA08_CUCSA	40S ribosomal protein S12	Cucumis sativus	CUCSA	0.04556	0.293407	DOWN	15d
A0A5A7TSB1	A0A5A7TSB1_CUCME	ATP synthase subunit beta	Cucumis melo var. makuwa	CUCME	0.04595	0.412692	DOWN	15d
A0A1S3CT27	A0A1S3CT27_CUCME	ATP synthase subunit beta	Cucumis melo	CUCME	0.04595	0.412692	DOWN	15d
A0A6J1HZC2	A0A6J1HZC2_CUCMA	ATP synthase subunit beta	Cucurbita maxima	CUCMA	0.04595	0.412692	DOWN	15d
A0A6J1G1Z1	A0A6J1G1Z1_CUCMO	ATP synthase subunit beta	Cucurbita moschata	CUCMO	0.04595	0.412692	DOWN	15d
A0A6J1DB27	A0A6J1DB27_MOMCH	ATP synthase subunit beta	Momordica charantia	MOMCH	0.04595	0.412692	DOWN	15d
A0A0A0L6D4	A0A0A0L6D4_CUCSA	PKS_ER domain-containing protein	Cucumis sativus	CUCSA	0.04656	0.285659	DOWN	15d
A0A5A7T3J7	A0A5A7T3J7_CUCME	11S globulin seed storage protein 2-like	Cucumis melo var. makuwa	CUCME	0.04698	0.322885	DOWN	15d
A0A5A7STZ9	A0A5A7STZ9_CUCME	ATP synthase subunit beta	Cucumis melo var. makuwa	CUCME	0.04708	0.41699	DOWN	15d
A0A1S3BGG4	A0A1S3BGG4_CUCME	ATP synthase subunit beta	Cucumis melo	CUCME	0.04708	0.41699	DOWN	15d
A0A0A0KTA5	A0A0A0KTA5_CUCSA	ATP synthase subunit beta	Cucumis sativus	CUCSA	0.04708	0.41699	DOWN	15d
A0A5D3CYY2	A0A5D3CYY2_CUCME	Chaperonin CPN60-2	Cucumis melo var. makuwa	CUCME	0.0472	0.415024	DOWN	15d
A0A5A7SLP8	A0A5A7SLP8_CUCME	Chaperonin CPN60-2	Cucumis melo var. makuwa	CUCME	0.0472	0.415024	DOWN	15d
A0A1S3CD47	A0A1S3CD47_CUCME	chaperonin CPN60-2, mitochondrial	Cucumis melo	CUCME	0.0472	0.415024	DOWN	15d
A0A6J1KDR5	A0A6J1KDR5_CUCMA	chaperonin CPN60-2, mitochondrial	Cucurbita maxima	CUCMA	0.0472	0.415024	DOWN	15d
A0A6J1HIX7	A0A6J1HIX7_CUCMO	chaperonin CPN60-2, mitochondrial	Cucurbita moschata	CUCMO	0.0472	0.415024	DOWN	15d
A0A6J1HK86	A0A6J1HK86_CUCMO	18.5 kDa class I heat shock protein-like	Cucurbita moschata	CUCMO	0.04736	0.322186	DOWN	15d
A0A7D5Y002	A0A7D5Y002_LUFAC	ATP synthase subunit alpha	Luffa acutangula	LUFAC	0.04758	0.448556	DOWN	15d
A0A5D3CW86	A0A5D3CW86_CUCME	Cysteine proteinase inhibitor	Cucumis melo var. makuwa	CUCME	0.04961	0.308782	DOWN	15d
A0A5A7SXY4	A0A5A7SXY4_CUCME	Cysteine proteinase inhibitor	Cucumis melo var. makuwa	CUCME	0.04961	0.308782	DOWN	15d
A0A1S3BEK2	A0A1S3BEK2_CUCME	Cysteine proteinase inhibitor	Cucumis melo	CUCME	0.04961	0.308782	DOWN	15d
A0A5A7UBB9	A0A5A7UBB9_CUCME	Heat shock cognate protein 80	Cucumis melo var. makuwa	CUCME	0.0208	0.495186	DOWN	30d
A0A5A7U4Y0	A0A5A7U4Y0_CUCME	Heat shock cognate protein 80	Cucumis melo var. makuwa	CUCME	0.0208	0.495186	DOWN	30d
A0A0A0LZ00	A0A0A0LZ00_CUCSA	HATPase_c domain-containing protein	Cucumis sativus	CUCSA	0.0208	0.495186	DOWN	30d
A0A6J1CQI0	A0A6J1CQI0_MOMCH	UTP--glucose-1-phosphate uridylyltransferase	Momordica charantia	MOMCH	0.0172	0.489487	DOWN	30d
A0A6J1JIZ7	A0A6J1JIZ7_CUCMA	Peptidyl-prolyl cis-trans isomerase	Cucurbita maxima	CUCMA	0.02202	0.489056	DOWN	30d
A0A6J1EP18	A0A6J1EP18_CUCMO	Peptidyl-prolyl cis-trans isomerase	Cucurbita moschata	CUCMO	0.02202	0.489056	DOWN	30d
A0A6J1ISS4	A0A6J1ISS4_CUCMA	protein EMB-1	Cucurbita maxima	CUCMA	0.03694	0.479721	DOWN	30d
A0A6J1GDN9	A0A6J1GDN9_CUCMO	protein EMB-1	Cucurbita moschata	CUCMO	0.03694	0.479721	DOWN	30d
A0A6J1CSC5	A0A6J1CSC5_MOMCH	protein EMB-1-like	Momordica charantia	MOMCH	0.04324	0.478949	DOWN	30d
A0A6J1J0R8	A0A6J1J0R8_CUCMA	embryonic protein DC-8	Cucurbita maxima	CUCMA	0.00791	0.476643	DOWN	30d
A0A6J1FAD9	A0A6J1FAD9_CUCMO	embryonic protein DC-8-like isoform X2	Cucurbita moschata	CUCMO	0.00791	0.476643	DOWN	30d
A0A6J1F562	A0A6J1F562_CUCMO	embryonic protein DC-8-like isoform X1	Cucurbita moschata	CUCMO	0.00791	0.476643	DOWN	30d
A0A6J1K773	A0A6J1K773_CUCMA	membrane steroid-binding protein 1-like isoform X1	Cucurbita maxima	CUCMA	0.0002	0.466616	DOWN	30d
A0A6J1K508	A0A6J1K508_CUCMA	membrane steroid-binding protein 2-like isoform X2	Cucurbita maxima	CUCMA	0.0002	0.466616	DOWN	30d
A0A6J1I394	A0A6J1I394_CUCMA	membrane steroid-binding protein 2-like	Cucurbita maxima	CUCMA	0.0002	0.466616	DOWN	30d
A0A6J1H2T8	A0A6J1H2T8_CUCMO	membrane steroid-binding protein 1-like isoform X2	Cucurbita moschata	CUCMO	0.0002	0.466616	DOWN	30d
A0A6J1GZX3	A0A6J1GZX3_CUCMO	membrane steroid-binding protein 1-like isoform X1	Cucurbita moschata	CUCMO	0.0002	0.466616	DOWN	30d
A0A6J1GMC2	A0A6J1GMC2_CUCMO	membrane steroid-binding protein 2-like	Cucurbita moschata	CUCMO	0.0002	0.466616	DOWN	30d
A0A6J1E0F8	A0A6J1E0F8_MOMCH	membrane steroid-binding protein 2-like	Momordica charantia	MOMCH	0.0002	0.466616	DOWN	30d
A0A5A7TA90	A0A5A7TA90_CUCME	Membrane steroid-binding protein 2	Cucumis melo var. makuwa	CUCME	0.0002	0.466616	DOWN	30d
A0A1S3CQ79	A0A1S3CQ79_CUCME	membrane steroid-binding protein 2	Cucumis melo	CUCME	0.0002	0.466616	DOWN	30d
A0A0A0LIG2	A0A0A0LIG2_CUCSA	Cytochrome b5 heme-binding domain-containing protein	Cucumis sativus	CUCSA	0.0002	0.466616	DOWN	30d
A0A0A0L2D7	A0A0A0L2D7_CUCSA	Proteasome subunit alpha type	Cucumis sativus	CUCSA	4.97e-05	0.465128	DOWN	30d
G3CU70	G3CU70_MOMCH	Peptidyl-prolyl cis-trans isomerase	Momordica charantia	MOMCH	0.02063	0.461306	DOWN	30d
A0A6J1CTP0	A0A6J1CTP0_MOMCH	late embryogenesis abundant protein ECP63-like isoform X1	Momordica charantia	MOMCH	0.01618	0.460519	DOWN	30d
A0A0A0LEK8	A0A0A0LEK8_CUCSA	Aspartate aminotransferase	Cucumis sativus	CUCSA	0.00331	0.457212	DOWN	30d
A0A6J1IP44	A0A6J1IP44_CUCMA	Aspartate aminotransferase	Cucurbita maxima	CUCMA	0.00331	0.457212	DOWN	30d
A0A6J1FD67	A0A6J1FD67_CUCMO	Aspartate aminotransferase	Cucurbita moschata	CUCMO	0.00331	0.457212	DOWN	30d
A0A1L5JHV8	A0A1L5JHV8_LUFAE	Superoxide dismutase	Luffa aegyptiaca	LUFAE	0.00045	0.453984	DOWN	30d
A0A5A7T3F7	A0A5A7T3F7_CUCME	18.1 kDa class I heat shock protein-like	Cucumis melo var. makuwa	CUCME	0.03497	0.452472	DOWN	30d
A0A5A7U860	A0A5A7U860_CUCME	Prohibitin	Cucumis melo var. makuwa	CUCME	0.02411	0.451946	DOWN	30d
A0A1S3BHG7	A0A1S3BHG7_CUCME	Prohibitin	Cucumis melo	CUCME	0.02411	0.451946	DOWN	30d
A0A0A0K3U5	A0A0A0K3U5_CUCSA	Prohibitin	Cucumis sativus	CUCSA	0.02411	0.451946	DOWN	30d
A0A5D3E1S4	A0A5D3E1S4_CUCME	Protein DJ-1-like protein D-like	Cucumis melo var. makuwa	CUCME	0.00025	0.450896	DOWN	30d
A0A1S3BYF5	A0A1S3BYF5_CUCME	LOW QUALITY PROTEIN: protein DJ-1 homolog D-like	Cucumis melo	CUCME	0.00025	0.450896	DOWN	30d
A0A6J1C818	A0A6J1C818_MOMCH	Peptidylprolyl isomerase	Momordica charantia	MOMCH	0.00194	0.450255	DOWN	30d
A0A5A7UL72	A0A5A7UL72_CUCME	Elongation factor 1-delta-like isoform X1	Cucumis melo var. makuwa	CUCME	0.02628	0.448685	DOWN	30d
A0A1S3AZ96	A0A1S3AZ96_CUCME	elongation factor 1-delta-like isoform X1	Cucumis melo	CUCME	0.02628	0.448685	DOWN	30d
A0A5A7TSN5	A0A5A7TSN5_CUCME	UDP-glucose 4-epimerase	Cucumis melo var. makuwa	CUCME	0.01594	0.443764	DOWN	30d
A0A1S3BS45	A0A1S3BS45_CUCME	UDP-glucose 4-epimerase	Cucumis melo	CUCME	0.01594	0.443764	DOWN	30d
A0A0A0KYE5	A0A0A0KYE5_CUCSA	UDP-glucose 4-epimerase	Cucumis sativus	CUCSA	0.01594	0.443764	DOWN	30d
A0A6J1JTS3	A0A6J1JTS3_CUCMA	alpha-soluble NSF attachment protein 2-like	Cucurbita maxima	CUCMA	0.01219	0.443515	DOWN	30d
A0A6J1HIF0	A0A6J1HIF0_CUCMO	alpha-soluble NSF attachment protein 2-like	Cucurbita moschata	CUCMO	0.01219	0.443515	DOWN	30d
A0A5D3BP53	A0A5D3BP53_CUCME	2-isopropylmalate synthase	Cucumis melo var. makuwa	CUCME	0.00608	0.443098	DOWN	30d
A0A5A7UXZ0	A0A5A7UXZ0_CUCME	2-isopropylmalate synthase	Cucumis melo var. makuwa	CUCME	0.00608	0.443098	DOWN	30d
A0A1S3C4S6	A0A1S3C4S6_CUCME	2-isopropylmalate synthase	Cucumis melo	CUCME	0.00608	0.443098	DOWN	30d
A0A0A0L7C8	A0A0A0L7C8_CUCSA	2-isopropylmalate synthase	Cucumis sativus	CUCSA	0.00608	0.443098	DOWN	30d
A0A6J1DNQ0	A0A6J1DNQ0_MOMCH	alcohol dehydrogenase class-P	Momordica charantia	MOMCH	0.02069	0.439301	DOWN	30d
A0A5D3CNS8	A0A5D3CNS8_CUCME	Heat shock protein 90-6	Cucumis melo var. makuwa	CUCME	0.00513	0.437373	DOWN	30d
A0A5A7TR63	A0A5A7TR63_CUCME	Heat shock protein 90-6	Cucumis melo var. makuwa	CUCME	0.00513	0.437373	DOWN	30d
A0A6J1DS21	A0A6J1DS21_MOMCH	18 kDa seed maturation protein-like	Momordica charantia	MOMCH	0.00038	0.435734	DOWN	30d
A0A6J1KFH2	A0A6J1KFH2_CUCMA	Proteasome subunit alpha type	Cucurbita maxima	CUCMA	0.02113	0.434923	DOWN	30d
A0A6J1JXD2	A0A6J1JXD2_CUCMA	Proteasome subunit alpha type	Cucurbita maxima	CUCMA	0.02113	0.434923	DOWN	30d
A0A6J1HH08	A0A6J1HH08_CUCMO	Proteasome subunit alpha type	Cucurbita moschata	CUCMO	0.02113	0.434923	DOWN	30d
A0A6J1GN74	A0A6J1GN74_CUCMO	Proteasome subunit alpha type	Cucurbita moschata	CUCMO	0.02113	0.434923	DOWN	30d
A0A6J1DE63	A0A6J1DE63_MOMCH	Proteasome subunit alpha type	Momordica charantia	MOMCH	0.02113	0.434923	DOWN	30d
A0A5D3BY44	A0A5D3BY44_CUCME	Proteasome subunit alpha type	Cucumis melo var. makuwa	CUCME	0.02113	0.434923	DOWN	30d
A0A1S3CGN3	A0A1S3CGN3_CUCME	Proteasome subunit alpha type	Cucumis melo	CUCME	0.02113	0.434923	DOWN	30d
A0A0A0KAT0	A0A0A0KAT0_CUCSA	Proteasome subunit alpha type	Cucumis sativus	CUCSA	0.02113	0.434923	DOWN	30d
A0A0U2DB27	A0A0U2DB27_LUFAE	Superoxide dismutase [Cu-Zn]	Luffa aegyptiaca	Cu-Zn	3.06e-06	0.426871	DOWN	30d
A0A0A0LFZ8	A0A0A0LFZ8_CUCSA	Calreticulin	Cucumis sativus	CUCSA	0.00022	0.417973	DOWN	30d
A0A6J1EDE5	A0A6J1EDE5_CUCMO	Fructose-bisphosphate aldolase	Cucurbita moschata	CUCMO	0.00725	0.414094	DOWN	30d
A0A6J1IQM3	A0A6J1IQM3_CUCMA	Fructose-bisphosphate aldolase	Cucurbita maxima	CUCMA	0.00725	0.414094	DOWN	30d
A0A6J1I838	A0A6J1I838_CUCMA	Peroxiredoxin	Cucurbita maxima	CUCMA	0.03341	0.411293	DOWN	30d
A0A5A7UZ97	A0A5A7UZ97_CUCME	Superoxide dismutase	Cucumis melo var. makuwa	CUCME	0.00014	0.41025	DOWN	30d
A0A1S3C6G3	A0A1S3C6G3_CUCME	Superoxide dismutase	Cucumis melo	CUCME	0.00014	0.41025	DOWN	30d
A0A1S3C5V1	A0A1S3C5V1_CUCME	Superoxide dismutase	Cucumis melo	CUCME	0.00014	0.41025	DOWN	30d
A0A6J1CJR2	A0A6J1CJR2_MOMCH	heat shock protein 83	Momordica charantia	MOMCH	0.00083	0.410201	DOWN	30d
A0A0H4TG93	A0A0H4TG93_MOMCH	Heat shock protein 83	Momordica charantia	MOMCH	0.00083	0.410201	DOWN	30d
A0A0A0KZY8	A0A0A0KZY8_CUCSA	Stress induced protein	Cucumis sativus	CUCSA	0.00142	0.406349	DOWN	30d
A0A6J1IMD5	A0A6J1IMD5_CUCMA	carrot ABA-induced in somatic embryos 3	Cucurbita maxima	CUCMA	0.00142	0.406349	DOWN	30d
A0A6J1GDL3	A0A6J1GDL3_CUCMO	carrot ABA-induced in somatic embryos 3	Cucurbita moschata	CUCMO	0.00142	0.406349	DOWN	30d
A0A5A7TM42	A0A5A7TM42_CUCME	Uncharacterized protein	Cucumis melo var. makuwa	CUCME	0.01779	0.40343	DOWN	30d
A0A1S3B6J5	A0A1S3B6J5_CUCME	uncharacterized protein LOC103486565	Cucumis melo	CUCME	0.01779	0.40343	DOWN	30d
A0A0A0LDV1	A0A0A0LDV1_CUCSA	Uncharacterized protein	Cucumis sativus	CUCSA	0.01779	0.40343	DOWN	30d
A0A6J1KJJ4	A0A6J1KJJ4_CUCMA	26S proteasome regulatory subunit 6A homolog	Cucurbita maxima	CUCMA	0.00338	0.39315	DOWN	30d
A0A6J1HMH8	A0A6J1HMH8_CUCMA	26S proteasome regulatory subunit 6A homolog	Cucurbita maxima	CUCMA	0.00338	0.39315	DOWN	30d
A0A6J1G4M1	A0A6J1G4M1_CUCMO	26S proteasome regulatory subunit 6A homolog	Cucurbita moschata	CUCMO	0.00338	0.39315	DOWN	30d
A0A6J1FCI4	A0A6J1FCI4_CUCMO	26S proteasome regulatory subunit 6A homolog	Cucurbita moschata	CUCMO	0.00338	0.39315	DOWN	30d
A0A6J1DQ88	A0A6J1DQ88_MOMCH	26S proteasome regulatory subunit 6A homolog	Momordica charantia	MOMCH	0.00338	0.39315	DOWN	30d
A0A6J1C2N5	A0A6J1C2N5_MOMCH	26S proteasome regulatory subunit 6A homolog	Momordica charantia	MOMCH	0.00338	0.39315	DOWN	30d
A0A5D3CEH3	A0A5D3CEH3_CUCME	26S protease regulatory subunit 6A-like protein	Cucumis melo var. makuwa	CUCME	0.00338	0.39315	DOWN	30d
A0A5D3BCZ9	A0A5D3BCZ9_CUCME	26S protease regulatory subunit 6A-like protein isoform X1	Cucumis melo var. makuwa	CUCME	0.00338	0.39315	DOWN	30d
A0A5A7U2Z0	A0A5A7U2Z0_CUCME	26S protease regulatory subunit 6A-like protein isoform X1	Cucumis melo var. makuwa	CUCME	0.00338	0.39315	DOWN	30d
A0A1S3BYY2	A0A1S3BYY2_CUCME	26S protease regulatory subunit 6A homolog isoform X1	Cucumis melo	CUCME	0.00338	0.39315	DOWN	30d
A0A1S3BXR3	A0A1S3BXR3_CUCME	26S protease regulatory subunit 6A homolog isoform X2	Cucumis melo	CUCME	0.00338	0.39315	DOWN	30d
A0A1S3BQ90	A0A1S3BQ90_CUCME	26S protease regulatory subunit 6A homolog	Cucumis melo	CUCME	0.00338	0.39315	DOWN	30d
A0A0A0LWD4	A0A0A0LWD4_CUCSA	AAA domain-containing protein	Cucumis sativus	CUCSA	0.00338	0.39315	DOWN	30d
A0A0A0LJT3	A0A0A0LJT3_CUCSA	AAA domain-containing protein	Cucumis sativus	CUCSA	0.00338	0.39315	DOWN	30d
A0A0A0KKE4	A0A0A0KKE4_CUCSA	Fructose-bisphosphate aldolase	Cucumis sativus	CUCSA	0.03606	0.391594	DOWN	30d
A0A5D3C653	A0A5D3C653_CUCME	Fructose-bisphosphate aldolase	Cucumis melo var. makuwa	CUCME	0.03492	0.387619	DOWN	30d
A0A1S4E4K0	A0A1S4E4K0_CUCME	Fructose-bisphosphate aldolase	Cucumis melo	CUCME	0.03492	0.387619	DOWN	30d
A0A6J1I1N9	A0A6J1I1N9_CUCMA	universal stress protein PHOS32-like	Cucurbita maxima	CUCMA	0.00014	0.382252	DOWN	30d
A0A6J1F5P8	A0A6J1F5P8_CUCMO	Fructose-bisphosphate aldolase	Cucurbita moschata	CUCMO	0.002	0.376256	DOWN	30d
A0A6J1FUZ6	A0A6J1FUZ6_CUCMO	universal stress protein PHOS32	Cucurbita moschata	CUCMO	0.00011	0.372412	DOWN	30d
A0A6J1HT74	A0A6J1HT74_CUCMA	Ubiquitin receptor RAD23	Cucurbita maxima	CUCMA	2.66e-07	0.371857	DOWN	30d
A0A6J1J4H1	A0A6J1J4H1_CUCMA	Fructose-bisphosphate aldolase	Cucurbita maxima	CUCMA	0.00073	0.369429	DOWN	30d
A0A6J1C8S3	A0A6J1C8S3_MOMCH	probable serine protease EDA2 isoform X1	Momordica charantia	MOMCH	0.00254	0.368208	DOWN	30d
A0A6J1C5L7	A0A6J1C5L7_MOMCH	probable serine protease EDA2 isoform X2	Momordica charantia	MOMCH	0.00254	0.368208	DOWN	30d
A0A6J1IZ65	A0A6J1IZ65_CUCMA	Ubiquitin receptor RAD23	Cucurbita maxima	CUCMA	7.12e-06	0.364834	DOWN	30d
A0A6J1G0K5	A0A6J1G0K5_CUCMO	Ubiquitin receptor RAD23	Cucurbita moschata	CUCMO	7.12e-06	0.364834	DOWN	30d
A0A6J1G0H9	A0A6J1G0H9_CUCMO	Ubiquitin receptor RAD23	Cucurbita moschata	CUCMO	7.12e-06	0.364834	DOWN	30d
A0A5D3CB71	A0A5D3CB71_CUCME	Ubiquitin receptor RAD23	Cucumis melo var. makuwa	CUCME	7.12e-06	0.364834	DOWN	30d
A0A1S3BEW2	A0A1S3BEW2_CUCME	Ubiquitin receptor RAD23	Cucumis melo	CUCME	7.12e-06	0.364834	DOWN	30d
A0A5D3CYY2	A0A5D3CYY2_CUCME	Chaperonin CPN60-2	Cucumis melo var. makuwa	CUCME	0.02792	0.363582	DOWN	30d
A0A5A7SLP8	A0A5A7SLP8_CUCME	Chaperonin CPN60-2	Cucumis melo var. makuwa	CUCME	0.02792	0.363582	DOWN	30d
A0A1S3CD47	A0A1S3CD47_CUCME	chaperonin CPN60-2, mitochondrial	Cucumis melo	CUCME	0.02792	0.363582	DOWN	30d
A0A6J1KDR5	A0A6J1KDR5_CUCMA	chaperonin CPN60-2, mitochondrial	Cucurbita maxima	CUCMA	0.02792	0.363582	DOWN	30d
A0A6J1HIX7	A0A6J1HIX7_CUCMO	chaperonin CPN60-2, mitochondrial	Cucurbita moschata	CUCMO	0.02792	0.363582	DOWN	30d
A0A0A0LIF5	A0A0A0LIF5_CUCSA	Chaperonin Cpn	Cucumis sativus	CUCSA	0.02916	0.361848	DOWN	30d
A0A6J1L3W0	A0A6J1L3W0_CUCMA	hsp70-Hsp90 organizing protein 3-like	Cucurbita maxima	CUCMA	0.00136	0.361115	DOWN	30d
A0A6J1E975	A0A6J1E975_CUCMO	hsp70-Hsp90 organizing protein 3-like	Cucurbita moschata	CUCMO	0.00136	0.361115	DOWN	30d
A0A6J1DEV0	A0A6J1DEV0_MOMCH	hsp70-Hsp90 organizing protein 3-like	Momordica charantia	MOMCH	0.00136	0.361115	DOWN	30d
A0A5D3D7C5	A0A5D3D7C5_CUCME	Hsp70-Hsp90 organizing protein 3-like	Cucumis melo var. makuwa	CUCME	0.00136	0.361115	DOWN	30d
A0A3Q8R3A5	A0A3Q8R3A5_CUCMO	Hsp70-Hsp90 organizing protein	Cucurbita moschata	CUCMO	0.00136	0.361115	DOWN	30d
A0A1S3BKS2	A0A1S3BKS2_CUCME	hsp70-Hsp90 organizing protein 3-like	Cucumis melo	CUCME	0.00136	0.361115	DOWN	30d
A0A0A0L4D5	A0A0A0L4D5_CUCSA	Hsp70-Hsp90 organizing protein 3-like	Cucumis sativus	CUCSA	0.00136	0.361115	DOWN	30d
A0A6J1E9T7	A0A6J1E9T7_CUCMO	heat shock protein 83	Cucurbita moschata	CUCMO	0.00301	0.359857	DOWN	30d
A0A6J1I9D2	A0A6J1I9D2_CUCMA	Fructose-bisphosphate aldolase	Cucurbita maxima	CUCMA	0.04377	0.359457	DOWN	30d
A0A6J1HH51	A0A6J1HH51_CUCMO	Fructose-bisphosphate aldolase	Cucurbita moschata	CUCMO	0.04377	0.359457	DOWN	30d
A0A6J1KX99	A0A6J1KX99_CUCMA	chaperonin CPN60-1, mitochondrial	Cucurbita maxima	CUCMA	0.02821	0.359194	DOWN	30d
A0A6J1H4F6	A0A6J1H4F6_CUCMO	chaperonin CPN60-1, mitochondrial	Cucurbita moschata	CUCMO	0.02821	0.359194	DOWN	30d
A0A3Q8R3U0	A0A3Q8R3U0_CUCMO	Chaperonin CPN60-2	Cucurbita moschata	CUCMO	0.02821	0.359194	DOWN	30d
A0A6J1K859	A0A6J1K859_CUCMA	UDP-glucose 4-epimerase	Cucurbita maxima	CUCMA	0.00893	0.358521	DOWN	30d
A0A6J1J0C8	A0A6J1J0C8_CUCMA	UDP-glucose 4-epimerase	Cucurbita maxima	CUCMA	0.00893	0.358521	DOWN	30d
A0A6J1I1S9	A0A6J1I1S9_CUCMA	UDP-glucose 4-epimerase	Cucurbita maxima	CUCMA	0.00893	0.358521	DOWN	30d
A0A6J1H0T1	A0A6J1H0T1_CUCMO	UDP-glucose 4-epimerase	Cucurbita moschata	CUCMO	0.00893	0.358521	DOWN	30d
A0A6J1FNB9	A0A6J1FNB9_CUCMO	UDP-glucose 4-epimerase	Cucurbita moschata	CUCMO	0.00893	0.358521	DOWN	30d
A0A6J1ESZ1	A0A6J1ESZ1_CUCMO	UDP-glucose 4-epimerase	Cucurbita moschata	CUCMO	0.00893	0.358521	DOWN	30d
A0A6J1DYB7	A0A6J1DYB7_MOMCH	UDP-glucose 4-epimerase	Momordica charantia	MOMCH	0.00893	0.358521	DOWN	30d
A0A6J1C8G0	A0A6J1C8G0_MOMCH	UDP-glucose 4-epimerase	Momordica charantia	MOMCH	0.00893	0.358521	DOWN	30d
A0A6J1H1C9	A0A6J1H1C9_CUCMO	Cysteine proteinase inhibitor	Cucurbita moschata	CUCMO	0.00212	0.356768	DOWN	30d
A0A6J1GFA4	A0A6J1GFA4_CUCMO	probable ATP synthase 24 kDa subunit, mitochondrial	Cucurbita moschata	CUCMO	0.00937	0.356345	DOWN	30d
A0A6J1IR90	A0A6J1IR90_CUCMA	probable ATP synthase 24 kDa subunit, mitochondrial	Cucurbita maxima	CUCMA	0.00937	0.356345	DOWN	30d
A0A6J1BU34	A0A6J1BU34_MOMCH	probable ATP synthase 24 kDa subunit, mitochondrial	Momordica charantia	MOMCH	0.00937	0.356345	DOWN	30d
A0A5D3CNN3	A0A5D3CNN3_CUCME	Putative ATP synthase 24 kDa subunit	Cucumis melo var. makuwa	CUCME	0.00937	0.356345	DOWN	30d
A0A1S3B0D0	A0A1S3B0D0_CUCME	probable ATP synthase 24 kDa subunit, mitochondrial	Cucumis melo	CUCME	0.00937	0.356345	DOWN	30d
A0A0A0KKY9	A0A0A0KKY9_CUCSA	ATP synthase 24 kDa subunit, mitochondrial	Cucumis sativus	CUCSA	0.00937	0.356345	DOWN	30d
A0A5D3CRJ9	A0A5D3CRJ9_CUCME	Formate dehydrogenase, mitochondrial	Cucumis melo var. makuwa	CUCME	0.02488	0.355964	DOWN	30d
A0A1S3B8Z5	A0A1S3B8Z5_CUCME	Formate dehydrogenase, mitochondrial	Cucumis melo	CUCME	0.02488	0.355964	DOWN	30d
A0A0A0LHY6	A0A0A0LHY6_CUCSA	Formate dehydrogenase, mitochondrial	Cucumis sativus	CUCSA	0.02488	0.355964	DOWN	30d
A0A6J1E2C8	A0A6J1E2C8_MOMCH	Formate dehydrogenase, mitochondrial	Momordica charantia	MOMCH	0.02488	0.355964	DOWN	30d
A0A6J1KC62	A0A6J1KC62_CUCMA	late embryogenesis abundant protein D-34-like	Cucurbita maxima	CUCMA	0.00935	0.355008	DOWN	30d
A0A6J1D8X6	A0A6J1D8X6_MOMCH	late embryogenesis abundant protein D-34	Momordica charantia	MOMCH	0.00854	0.350811	DOWN	30d
A0A5A7ST86	A0A5A7ST86_CUCME	Heat shock protein 83	Cucumis melo var. makuwa	CUCME	0.0452	0.344742	DOWN	30d
A0A1S3AY15	A0A1S3AY15_CUCME	heat shock protein 83	Cucumis melo	CUCME	0.0452	0.344742	DOWN	30d
O23763	O23763_CUCMA	Gibberellin 7-oxidase	Cucurbita maxima	CUCMA	0.01988	0.337688	DOWN	30d
A0A6J1JWW1	A0A6J1JWW1_CUCMA	Ornithine aminotransferase	Cucurbita maxima	CUCMA	0.00058	0.335123	DOWN	30d
A0A6J1GSU4	A0A6J1GSU4_CUCMO	Ornithine aminotransferase	Cucurbita moschata	CUCMO	0.00058	0.335123	DOWN	30d
A0A6J1CEM4	A0A6J1CEM4_MOMCH	Ornithine aminotransferase	Momordica charantia	MOMCH	0.00058	0.335123	DOWN	30d
A0A5D3DAX3	A0A5D3DAX3_CUCME	Ornithine aminotransferase	Cucumis melo var. makuwa	CUCME	0.00058	0.335123	DOWN	30d
A0A5A7UKG1	A0A5A7UKG1_CUCME	Ornithine aminotransferase	Cucumis melo var. makuwa	CUCME	0.00058	0.335123	DOWN	30d
A0A1S3BB72	A0A1S3BB72_CUCME	Ornithine aminotransferase	Cucumis melo	CUCME	0.00058	0.335123	DOWN	30d
A0A0A0LQ27	A0A0A0LQ27_CUCSA	Ornithine aminotransferase	Cucumis sativus	CUCSA	0.00058	0.335123	DOWN	30d
A0A6J1L1K8	A0A6J1L1K8_CUCMA	Fructose-bisphosphate aldolase	Cucurbita maxima	CUCMA	0.04443	0.333198	DOWN	30d
A0A6J1FJ91	A0A6J1FJ91_CUCMO	Fructose-bisphosphate aldolase	Cucurbita moschata	CUCMO	0.04443	0.333198	DOWN	30d
A0A1S3B799	A0A1S3B799_CUCME	Fructose-bisphosphate aldolase	Cucumis melo	CUCME	0.04443	0.333198	DOWN	30d
A0A6J1JF69	A0A6J1JF69_CUCMA	Vacuolar proton pump subunit B	Cucurbita maxima	CUCMA	0.01221	0.330299	DOWN	30d
A0A6J1HVB8	A0A6J1HVB8_CUCMA	Vacuolar proton pump subunit B	Cucurbita maxima	CUCMA	0.01221	0.330299	DOWN	30d
A0A6J1GNT3	A0A6J1GNT3_CUCMO	Vacuolar proton pump subunit B	Cucurbita moschata	CUCMO	0.01221	0.330299	DOWN	30d
A0A6J1EKD1	A0A6J1EKD1_CUCMO	Vacuolar proton pump subunit B	Cucurbita moschata	CUCMO	0.01221	0.330299	DOWN	30d
A0A5A7SH13	A0A5A7SH13_CUCME	Vacuolar proton pump subunit B	Cucumis melo var. makuwa	CUCME	0.01221	0.330299	DOWN	30d
A0A1S3BIJ9	A0A1S3BIJ9_CUCME	Vacuolar proton pump subunit B	Cucumis melo	CUCME	0.01221	0.330299	DOWN	30d
A0A0A0K4R0	A0A0A0K4R0_CUCSA	Vacuolar proton pump subunit B	Cucumis sativus	CUCSA	0.01221	0.330299	DOWN	30d
A0A5D3C675	A0A5D3C675_CUCME	Monodehydroascorbate reductase, seedling isozyme	Cucumis melo var. makuwa	CUCME	0.00183	0.324864	DOWN	30d
A0A1S3CIS4	A0A1S3CIS4_CUCME	monodehydroascorbate reductase, seedling isozyme	Cucumis melo	CUCME	0.00183	0.324864	DOWN	30d
A0A6J1KHH2	A0A6J1KHH2_CUCMA	Protein disulfide-isomerase	Cucurbita maxima	CUCMA	0.01559	0.323905	DOWN	30d
A0A6J1HZ63	A0A6J1HZ63_CUCMA	Protein disulfide-isomerase	Cucurbita maxima	CUCMA	0.01559	0.323905	DOWN	30d
A0A6J1JIJ8	A0A6J1JIJ8_CUCMA	Protein-L-isoaspartate O-methyltransferase	Cucurbita maxima	CUCMA	0.00013	0.317764	DOWN	30d
A0A6J1JIJ1	A0A6J1JIJ1_CUCMA	protein-L-isoaspartate O-methyltransferase 1-like isoform X1	Cucurbita maxima	CUCMA	0.00013	0.317764	DOWN	30d
A0A6J1JI00	A0A6J1JI00_CUCMA	Protein-L-isoaspartate O-methyltransferase	Cucurbita maxima	CUCMA	0.00013	0.317764	DOWN	30d
A0A6J1JHZ4	A0A6J1JHZ4_CUCMA	Protein-L-isoaspartate O-methyltransferase	Cucurbita maxima	CUCMA	0.00013	0.317764	DOWN	30d
A0A6J1JD88	A0A6J1JD88_CUCMA	Protein-L-isoaspartate O-methyltransferase	Cucurbita maxima	CUCMA	0.00013	0.317764	DOWN	30d
A0A6J1J9H5	A0A6J1J9H5_CUCMA	Protein-L-isoaspartate O-methyltransferase	Cucurbita maxima	CUCMA	0.00013	0.317764	DOWN	30d
A0A6J1E5Z6	A0A6J1E5Z6_CUCMO	Protein-L-isoaspartate O-methyltransferase	Cucurbita moschata	CUCMO	0.00013	0.317764	DOWN	30d
A0A6J1E441	A0A6J1E441_CUCMO	Protein-L-isoaspartate O-methyltransferase	Cucurbita moschata	CUCMO	0.00013	0.317764	DOWN	30d
A0A6J1E1K5	A0A6J1E1K5_CUCMO	Protein-L-isoaspartate O-methyltransferase	Cucurbita moschata	CUCMO	0.00013	0.317764	DOWN	30d
A0A6J1E0P4	A0A6J1E0P4_CUCMO	Protein-L-isoaspartate O-methyltransferase	Cucurbita moschata	CUCMO	0.00013	0.317764	DOWN	30d
A0A6J1E0P2	A0A6J1E0P2_CUCMO	protein-L-isoaspartate O-methyltransferase 1-like isoform X1	Cucurbita moschata	CUCMO	0.00013	0.317764	DOWN	30d
A0A5D3BFB7	A0A5D3BFB7_CUCME	Protein-L-isoaspartate O-methyltransferase 1 isoform X1	Cucumis melo var. makuwa	CUCME	0.00013	0.317764	DOWN	30d
A0A5A7UUH3	A0A5A7UUH3_CUCME	Protein-L-isoaspartate O-methyltransferase 1 isoform X1	Cucumis melo var. makuwa	CUCME	0.00013	0.317764	DOWN	30d
A0A1S4E4P7	A0A1S4E4P7_CUCME	protein-L-isoaspartate O-methyltransferase 1 isoform X1	Cucumis melo	CUCME	0.00013	0.317764	DOWN	30d
A0A1S3CLQ7	A0A1S3CLQ7_CUCME	Protein-L-isoaspartate O-methyltransferase	Cucumis melo	CUCME	0.00013	0.317764	DOWN	30d
A0A1S3CLK3	A0A1S3CLK3_CUCME	Protein-L-isoaspartate O-methyltransferase	Cucumis melo	CUCME	0.00013	0.317764	DOWN	30d
A0A6J1CRM8	A0A6J1CRM8_MOMCH	hsp70 nucleotide exchange factor fes1-like	Momordica charantia	MOMCH	0.02018	0.311097	DOWN	30d
A0A5A7STV2	A0A5A7STV2_CUCME	Armadillo	Cucumis melo var. makuwa	CUCME	0.02018	0.311097	DOWN	30d
A0A1S3BIY3	A0A1S3BIY3_CUCME	uncharacterized protein LOC103490388	Cucumis melo	CUCME	0.02018	0.311097	DOWN	30d
A0A0A0KX88	A0A0A0KX88_CUCSA	TOG domain-containing protein	Cucumis sativus	CUCSA	0.02018	0.311097	DOWN	30d
A0A6J1H0S8	A0A6J1H0S8_CUCMO	17.8 kDa class I heat shock protein-like	Cucurbita moschata	CUCMO	0.02101	0.303456	DOWN	30d
A0A6J1GPG9	A0A6J1GPG9_CUCMO	late embryogenesis abundant protein D-34-like	Cucurbita moschata	CUCMO	1.23e-05	0.30093	DOWN	30d
A0A6J1JN06	A0A6J1JN06_CUCMA	26S proteasome non-ATPase regulatory subunit 2 homolog	Cucurbita maxima	CUCMA	0.00283	0.299403	DOWN	30d
A0A6J1HUY5	A0A6J1HUY5_CUCMA	26S proteasome non-ATPase regulatory subunit 2 homolog	Cucurbita maxima	CUCMA	0.00283	0.299403	DOWN	30d
A0A6J1GLR5	A0A6J1GLR5_CUCMO	26S proteasome non-ATPase regulatory subunit 2 homolog	Cucurbita moschata	CUCMO	0.00283	0.299403	DOWN	30d
A0A6J1ERI5	A0A6J1ERI5_CUCMO	26S proteasome non-ATPase regulatory subunit 2 homolog	Cucurbita moschata	CUCMO	0.00283	0.299403	DOWN	30d
A0A6J1C5Q6	A0A6J1C5Q6_MOMCH	26S proteasome non-ATPase regulatory subunit 2 homolog	Momordica charantia	MOMCH	0.00283	0.299403	DOWN	30d
A0A5D3DDF8	A0A5D3DDF8_CUCME	26S proteasome non-ATPase regulatory subunit 2 homolog	Cucumis melo var. makuwa	CUCME	0.00283	0.299403	DOWN	30d
A0A5A7V001	A0A5A7V001_CUCME	26S proteasome non-ATPase regulatory subunit 2 homolog	Cucumis melo var. makuwa	CUCME	0.00283	0.299403	DOWN	30d
A0A1S3C2A7	A0A1S3C2A7_CUCME	26S proteasome non-ATPase regulatory subunit 2 homolog	Cucumis melo	CUCME	0.00283	0.299403	DOWN	30d
A0A0A0K3C4	A0A0A0K3C4_CUCSA	26S proteasome non-ATPase regulatory subunit 2 homolog	Cucumis sativus	CUCSA	0.00283	0.299403	DOWN	30d
A0A6J1HQA7	A0A6J1HQA7_CUCMA	small heat shock protein, chloroplastic-like isoform X2	Cucurbita maxima	CUCMA	0.00019	0.298093	DOWN	30d
A0A6J1HN48	A0A6J1HN48_CUCMA	small heat shock protein, chloroplastic-like isoform X1	Cucurbita maxima	CUCMA	0.00019	0.298093	DOWN	30d
A0A0A0KDI4	A0A0A0KDI4_CUCSA	EF1_GNE domain-containing protein	Cucumis sativus	CUCSA	0.00113	0.294907	DOWN	30d
A0A6J1K6U1	A0A6J1K6U1_CUCMA	dihydropyrimidinase	Cucurbita maxima	CUCMA	0.03467	0.292475	DOWN	30d
A0A6J1H0A1	A0A6J1H0A1_CUCMO	dihydropyrimidinase	Cucurbita moschata	CUCMO	0.03467	0.292475	DOWN	30d
A0A6J1DGC4	A0A6J1DGC4_MOMCH	dihydropyrimidinase	Momordica charantia	MOMCH	0.03467	0.292475	DOWN	30d
A0A6J1KD83	A0A6J1KD83_CUCMA	cytochrome c oxidase subunit 5b-1, mitochondrial-like	Cucurbita maxima	CUCMA	0.03699	0.291846	DOWN	30d
A0A5D3CW86	A0A5D3CW86_CUCME	Cysteine proteinase inhibitor	Cucumis melo var. makuwa	CUCME	0.04128	0.291569	DOWN	30d
A0A5A7SXY4	A0A5A7SXY4_CUCME	Cysteine proteinase inhibitor	Cucumis melo var. makuwa	CUCME	0.04128	0.291569	DOWN	30d
A0A1S3BEK2	A0A1S3BEK2_CUCME	Cysteine proteinase inhibitor	Cucumis melo	CUCME	0.04128	0.291569	DOWN	30d
A0A6J1IZ39	A0A6J1IZ39_CUCMA	stem-specific protein TSJT1-like	Cucurbita maxima	CUCMA	0.00138	0.288488	DOWN	30d
A0A6J1FJN8	A0A6J1FJN8_CUCMO	stem-specific protein TSJT1-like	Cucurbita moschata	CUCMO	0.00138	0.288488	DOWN	30d
A0A6J1FE84	A0A6J1FE84_CUCMO	stem-specific protein TSJT1	Cucurbita moschata	CUCMO	0.00138	0.288488	DOWN	30d
A0A6J1CG50	A0A6J1CG50_MOMCH	stem-specific protein TSJT1-like	Momordica charantia	MOMCH	0.00138	0.288488	DOWN	30d
A0A6J1KTP7	A0A6J1KTP7_CUCMA	Proteasome subunit beta	Cucurbita maxima	CUCMA	0.00063	0.285955	DOWN	30d
A0A6J1K7T1	A0A6J1K7T1_CUCMA	Proteasome subunit beta	Cucurbita maxima	CUCMA	0.00063	0.285955	DOWN	30d
A0A6J1HDK0	A0A6J1HDK0_CUCMO	Proteasome subunit beta	Cucurbita moschata	CUCMO	0.00063	0.285955	DOWN	30d
A0A6J1GHL6	A0A6J1GHL6_CUCMO	Proteasome subunit beta	Cucurbita moschata	CUCMO	0.00063	0.285955	DOWN	30d
A0A6J1BVE0	A0A6J1BVE0_MOMCH	Proteasome subunit beta	Momordica charantia	MOMCH	0.00063	0.285955	DOWN	30d
A0A5A7V9K7	A0A5A7V9K7_CUCME	Proteasome subunit beta	Cucumis melo var. makuwa	CUCME	0.00063	0.285955	DOWN	30d
A0A0A0LP95	A0A0A0LP95_CUCSA	Proteasome subunit beta	Cucumis sativus	CUCSA	0.00063	0.285955	DOWN	30d
A0A5D3DCJ4	A0A5D3DCJ4_CUCME	Proteasome subunit beta type-6-like	Cucumis melo var. makuwa	CUCME	0.00063	0.285955	DOWN	30d
A0A1S3CSC4	A0A1S3CSC4_CUCME	proteasome subunit beta type-6-like	Cucumis melo	CUCME	0.00063	0.285955	DOWN	30d
A0A6J1DIH9	A0A6J1DIH9_MOMCH	small heat shock protein, chloroplastic-like	Momordica charantia	MOMCH	0.00014	0.282727	DOWN	30d
A6YTC7	A6YTC7_CUCME	GPI-anchored protein-like protein II	Cucumis melo subsp. melo	CUCME	0.02142	0.282147	DOWN	30d
A0A5A7U3D6	A0A5A7U3D6_CUCME	Putative GPI-anchored protein	Cucumis melo var. makuwa	CUCME	0.02142	0.282147	DOWN	30d
A0A1S3C074	A0A1S3C074_CUCME	uncharacterized GPI-anchored protein At3g06035	Cucumis melo	CUCME	0.02142	0.282147	DOWN	30d
A0A6J1DGK0	A0A6J1DGK0_MOMCH	Glucose-6-phosphate 1-epimerase	Momordica charantia	MOMCH	0.04142	0.282118	DOWN	30d
A0A0A0KDC9	A0A0A0KDC9_CUCSA	Protein disulfide-isomerase	Cucumis sativus	CUCSA	9.47e-06	0.273057	DOWN	30d
A0A0A0LRI8	A0A0A0LRI8_CUCSA	EF1_GNE domain-containing protein	Cucumis sativus	CUCSA	0.00739	0.265571	DOWN	30d
A0A6J1KD94	A0A6J1KD94_CUCMA	14-3-3-like protein A	Cucurbita maxima	CUCMA	0.00347	0.265423	DOWN	30d
A0A6J1G968	A0A6J1G968_CUCMO	14-3-3-like protein A	Cucurbita moschata	CUCMO	0.00347	0.265423	DOWN	30d
A0A5D3C2B4	A0A5D3C2B4_CUCME	18 kDa seed maturation protein	Cucumis melo var. makuwa	CUCME	6.48e-07	0.263245	DOWN	30d
A0A1S3B5R4	A0A1S3B5R4_CUCME	18 kDa seed maturation protein	Cucumis melo	CUCME	6.48e-07	0.263245	DOWN	30d
A0A0A0KZ59	A0A0A0KZ59_CUCSA	18 kDa seed maturation protein	Cucumis sativus	CUCSA	6.48e-07	0.263245	DOWN	30d
A0A6J1HN24	A0A6J1HN24_CUCMA	late embryogenesis abundant protein 46	Cucurbita maxima	CUCMA	6.45e-07	0.259845	DOWN	30d
A0A6J1EAR4	A0A6J1EAR4_CUCMO	late embryogenesis abundant protein 46	Cucurbita moschata	CUCMO	6.45e-07	0.259845	DOWN	30d
A0A6J1K192	A0A6J1K192_CUCMA	elongation factor 1-delta 2-like	Cucurbita maxima	CUCMA	0.00726	0.251693	DOWN	30d
A0A6J1JZ80	A0A6J1JZ80_CUCMA	elongation factor 1-delta 2-like	Cucurbita maxima	CUCMA	0.00726	0.251693	DOWN	30d
A0A6J1GSI7	A0A6J1GSI7_CUCMO	elongation factor 1-delta-like isoform X1	Cucurbita moschata	CUCMO	0.00726	0.251693	DOWN	30d
A0A6J1GR37	A0A6J1GR37_CUCMO	elongation factor 1-delta 2-like isoform X4	Cucurbita moschata	CUCMO	0.00726	0.251693	DOWN	30d
A0A6J1GR08	A0A6J1GR08_CUCMO	elongation factor 1-delta-like isoform X3	Cucurbita moschata	CUCMO	0.00726	0.251693	DOWN	30d
A0A5D3DLZ9	A0A5D3DLZ9_CUCME	Succinate--CoA ligase [ADP-forming] subunit beta, mitochondrial	Cucumis melo var. makuwa	ADP-forming	0.00174	0.243792	DOWN	30d
A0A1S3CAX1	A0A1S3CAX1_CUCME	Succinate--CoA ligase [ADP-forming] subunit beta, mitochondrial	Cucumis melo	ADP-forming	0.00174	0.243792	DOWN	30d
A0A0A0KA81	A0A0A0KA81_CUCSA	Succinate--CoA ligase [ADP-forming] subunit beta, mitochondrial	Cucumis sativus	ADP-forming	0.00174	0.243792	DOWN	30d
A0A6J1KTS5	A0A6J1KTS5_CUCMA	Succinate--CoA ligase [ADP-forming] subunit beta, mitochondrial	Cucurbita maxima	ADP-forming	0.00174	0.243792	DOWN	30d
A0A6J1H5Q5	A0A6J1H5Q5_CUCMO	Succinate--CoA ligase [ADP-forming] subunit beta, mitochondrial	Cucurbita moschata	ADP-forming	0.00174	0.243792	DOWN	30d
A0A6J1DWQ4	A0A6J1DWQ4_MOMCH	Succinate--CoA ligase [ADP-forming] subunit beta, mitochondrial	Momordica charantia	ADP-forming	0.00174	0.243792	DOWN	30d
A0A6J1DTC6	A0A6J1DTC6_MOMCH	Succinate-CoA ligase subunit beta	Momordica charantia	MOMCH	0.00174	0.243792	DOWN	30d
A0A5A7ULM4	A0A5A7ULM4_CUCME	Seed biotin-containing protein SBP65	Cucumis melo var. makuwa	CUCME	6.38e-05	0.238465	DOWN	30d
A0A1S3C372	A0A1S3C372_CUCME	seed biotin-containing protein SBP65	Cucumis melo	CUCME	6.38e-05	0.238465	DOWN	30d
A0A6J1D7L2	A0A6J1D7L2_MOMCH	heat shock 70 kDa protein 15-like	Momordica charantia	MOMCH	0.0082	0.230721	DOWN	30d
A0A6J1J023	A0A6J1J023_CUCMA	14-3-3-like protein A	Cucurbita maxima	CUCMA	0.0054	0.229925	DOWN	30d
A0A6J1GX65	A0A6J1GX65_CUCMO	14-3-3-like protein	Cucurbita moschata	CUCMO	0.0054	0.229925	DOWN	30d
A0A6J1DNB6	A0A6J1DNB6_MOMCH	14-3-3-like protein A	Momordica charantia	MOMCH	0.0054	0.229925	DOWN	30d
A0A5A7U0H1	A0A5A7U0H1_CUCME	14-3-3 protein	Cucumis melo var. makuwa	CUCME	0.0054	0.229925	DOWN	30d
A0A1S3C1Y8	A0A1S3C1Y8_CUCME	14-3-3-like protein	Cucumis melo	CUCME	0.0054	0.229925	DOWN	30d
A0A0A0KVK8	A0A0A0KVK8_CUCSA	14_3_3 domain-containing protein	Cucumis sativus	CUCSA	0.0054	0.229925	DOWN	30d
Q39641	Q39641_CUCSA	Heat shock protein 70	Cucumis sativus	CUCSA	0.01049	0.217178	DOWN	30d
O04056	O04056_CITLA	Heat shock protein 70	Citrullus lanatus	CITLA	0.01049	0.217178	DOWN	30d
A2TJV6	A2TJV6_CUCSA	Chloroplast HSP70	Cucumis sativus	CUCSA	0.01049	0.217178	DOWN	30d
A0A6J1I922	A0A6J1I922_CUCMA	stromal 70 kDa heat shock-related protein, chloroplastic-like	Cucurbita maxima	CUCMA	0.01049	0.217178	DOWN	30d
A0A6J1I3N9	A0A6J1I3N9_CUCMA	stromal 70 kDa heat shock-related protein, chloroplastic	Cucurbita maxima	CUCMA	0.01049	0.217178	DOWN	30d
A0A6J1EPY2	A0A6J1EPY2_CUCMO	stromal 70 kDa heat shock-related protein, chloroplastic-like	Cucurbita moschata	CUCMO	0.01049	0.217178	DOWN	30d
A0A6J1EM26	A0A6J1EM26_CUCMO	stromal 70 kDa heat shock-related protein, chloroplastic	Cucurbita moschata	CUCMO	0.01049	0.217178	DOWN	30d
A0A6J1DM05	A0A6J1DM05_MOMCH	stromal 70 kDa heat shock-related protein, chloroplastic	Momordica charantia	MOMCH	0.01049	0.217178	DOWN	30d
A0A5D3BRG4	A0A5D3BRG4_CUCME	Stromal 70 kDa heat shock-related protein	Cucumis melo var. makuwa	CUCME	0.01049	0.217178	DOWN	30d
A0A5A7TDI2	A0A5A7TDI2_CUCME	Stromal 70 kDa heat shock-related protein	Cucumis melo var. makuwa	CUCME	0.01049	0.217178	DOWN	30d
A0A3Q8R536	A0A3Q8R536_CUCMO	Stromal heat shock protein 70	Cucurbita moschata	CUCMO	0.01049	0.217178	DOWN	30d
A0A1S3C4T6	A0A1S3C4T6_CUCME	stromal 70 kDa heat shock-related protein, chloroplastic	Cucumis melo	CUCME	0.01049	0.217178	DOWN	30d
A0A6J1DPJ3	A0A6J1DPJ3_MOMCH	nucleosome assembly protein 12-like isoform X4	Momordica charantia	MOMCH	4.96e-05	0.21648	DOWN	30d
A0A6J1DMZ1	A0A6J1DMZ1_MOMCH	nucleosome assembly protein 12-like isoform X2	Momordica charantia	MOMCH	4.96e-05	0.21648	DOWN	30d
A0A6J1DME0	A0A6J1DME0_MOMCH	nucleosome assembly protein 12-like isoform X5	Momordica charantia	MOMCH	4.96e-05	0.21648	DOWN	30d
A0A6J1DL24	A0A6J1DL24_MOMCH	nucleosome assembly protein 12-like isoform X1	Momordica charantia	MOMCH	4.96e-05	0.21648	DOWN	30d
A0A6J1DKE9	A0A6J1DKE9_MOMCH	nucleosome assembly protein 12-like isoform X3	Momordica charantia	MOMCH	4.96e-05	0.21648	DOWN	30d
A0A0A0LKM9	A0A0A0LKM9_CUCSA	Nucleosome assembly protein 12-like	Cucumis sativus	CUCSA	4.96e-05	0.21648	DOWN	30d
A0A5D3CK26	A0A5D3CK26_CUCME	Nucleosome assembly protein 1	Cucumis melo var. makuwa	CUCME	4.96e-05	0.21648	DOWN	30d
A0A1S3CA94	A0A1S3CA94_CUCME	nucleosome assembly protein 13-like	Cucumis melo	CUCME	4.96e-05	0.21648	DOWN	30d
A0A5A7V3N9	A0A5A7V3N9_CUCME	Nucleosome assembly protein 1	Cucumis melo var. makuwa	CUCME	4.96e-05	0.21648	DOWN	30d
A0A6J1EDV7	A0A6J1EDV7_CUCMO	uncharacterized protein LOC111431645 isoform X1	Cucurbita moschata	CUCMO	0.02538	0.214635	DOWN	30d
A0A6J1E8N2	A0A6J1E8N2_CUCMO	uncharacterized protein LOC111431645 isoform X2	Cucurbita moschata	CUCMO	0.02538	0.214635	DOWN	30d
A0A6J1CAS3	A0A6J1CAS3_MOMCH	uncharacterized protein LOC111009006	Momordica charantia	MOMCH	0.02538	0.214635	DOWN	30d
A0A6J1KHE3	A0A6J1KHE3_CUCMA	uncharacterized protein LOC111495272 isoform X1	Cucurbita maxima	CUCMA	0.02538	0.214635	DOWN	30d
A0A6J1KF89	A0A6J1KF89_CUCMA	uncharacterized protein LOC111495272 isoform X2	Cucurbita maxima	CUCMA	0.02538	0.214635	DOWN	30d
A0A6J1JVK7	A0A6J1JVK7_CUCMA	uncharacterized protein LOC111490103	Cucurbita maxima	CUCMA	0.02538	0.214635	DOWN	30d
A0A6J1GRT8	A0A6J1GRT8_CUCMO	uncharacterized protein LOC111456923	Cucurbita moschata	CUCMO	0.02538	0.214635	DOWN	30d
A0A5D3BHS4	A0A5D3BHS4_CUCME	Bifunctional purine biosynthesis protein PurH	Cucumis melo var. makuwa	CUCME	0.02538	0.214635	DOWN	30d
A0A5A7UP15	A0A5A7UP15_CUCME	Bifunctional purine biosynthesis protein PurH	Cucumis melo var. makuwa	CUCME	0.02538	0.214635	DOWN	30d
A0A1S3B1V0	A0A1S3B1V0_CUCME	bifunctional purine biosynthesis protein PurH	Cucumis melo	CUCME	0.02538	0.214635	DOWN	30d
A0A0A0LRB7	A0A0A0LRB7_CUCSA	MGS-like domain-containing protein	Cucumis sativus	CUCSA	0.02538	0.214635	DOWN	30d
A0A6J1J7C2	A0A6J1J7C2_CUCMA	hydroxyacylglutathione hydrolase cytoplasmic	Cucurbita maxima	CUCMA	0.00652	0.21261	DOWN	30d
A0A6J1FUB3	A0A6J1FUB3_CUCMO	hydroxyacylglutathione hydrolase cytoplasmic	Cucurbita moschata	CUCMO	0.00652	0.21261	DOWN	30d
A0A6J1JPB6	A0A6J1JPB6_CUCMA	ankyrin repeat domain-containing protein 2A-like	Cucurbita maxima	CUCMA	0.01781	0.209745	DOWN	30d
A0A6J1EL13	A0A6J1EL13_CUCMO	ankyrin repeat domain-containing protein 2A-like	Cucurbita moschata	CUCMO	0.01781	0.209745	DOWN	30d
A0A5A7TCZ1	A0A5A7TCZ1_CUCME	Late embryogenesis abundant protein D-34-like	Cucumis melo var. makuwa	CUCME	4.77e-06	0.205436	DOWN	30d
A0A1S3BGR9	A0A1S3BGR9_CUCME	late embryogenesis abundant protein D-34-like	Cucumis melo	CUCME	4.77e-06	0.205436	DOWN	30d
A0A0A0K7E4	A0A0A0K7E4_CUCSA	Late embryogenesis abundant protein D-34-like	Cucumis sativus	CUCSA	4.77e-06	0.205436	DOWN	30d
A0A6J1KZN1	A0A6J1KZN1_CUCMA	26S proteasome regulatory subunit 8 homolog A	Cucurbita maxima	CUCMA	0.0377	0.199683	DOWN	30d
A0A6J1KJI1	A0A6J1KJI1_CUCMA	26S proteasome regulatory subunit 8 homolog A-like	Cucurbita maxima	CUCMA	0.0377	0.199683	DOWN	30d
A0A6J1JF62	A0A6J1JF62_CUCMA	26S proteasome regulatory subunit 8 homolog A-like	Cucurbita maxima	CUCMA	0.0377	0.199683	DOWN	30d
A0A6J1H9H1	A0A6J1H9H1_CUCMO	26S proteasome regulatory subunit 8 homolog A-like	Cucurbita moschata	CUCMO	0.0377	0.199683	DOWN	30d
A0A6J1G431	A0A6J1G431_CUCMO	26S proteasome regulatory subunit 8 homolog A-like	Cucurbita moschata	CUCMO	0.0377	0.199683	DOWN	30d
A0A6J1EY89	A0A6J1EY89_CUCMO	26S proteasome regulatory subunit 8 homolog A	Cucurbita moschata	CUCMO	0.0377	0.199683	DOWN	30d
A0A6J1CT85	A0A6J1CT85_MOMCH	26S proteasome regulatory subunit 8 homolog A	Momordica charantia	MOMCH	0.0377	0.199683	DOWN	30d
A0A6J1CMY1	A0A6J1CMY1_MOMCH	26S proteasome regulatory subunit 8 homolog A	Momordica charantia	MOMCH	0.0377	0.199683	DOWN	30d
A0A5D3CVS3	A0A5D3CVS3_CUCME	26S protease regulatory subunit 8-like protein A	Cucumis melo var. makuwa	CUCME	0.0377	0.199683	DOWN	30d
A0A5D3BGL8	A0A5D3BGL8_CUCME	RNA-directed DNA polymerase	Cucumis melo var. makuwa	CUCME	0.0377	0.199683	DOWN	30d
A0A5A7V082	A0A5A7V082_CUCME	26S protease regulatory subunit 8-like protein A-like	Cucumis melo var. makuwa	CUCME	0.0377	0.199683	DOWN	30d
A0A5A7TZR9	A0A5A7TZR9_CUCME	26S protease regulatory subunit 8-like protein A	Cucumis melo var. makuwa	CUCME	0.0377	0.199683	DOWN	30d
A0A1S3CMW7	A0A1S3CMW7_CUCME	26S protease regulatory subunit 8 homolog A	Cucumis melo	CUCME	0.0377	0.199683	DOWN	30d
A0A1S3C7Z1	A0A1S3C7Z1_CUCME	26S protease regulatory subunit 8 homolog A-like	Cucumis melo	CUCME	0.0377	0.199683	DOWN	30d
A0A0A0LZ84	A0A0A0LZ84_CUCSA	AAA domain-containing protein	Cucumis sativus	CUCSA	0.0377	0.199683	DOWN	30d
A0A0A0LKW6	A0A0A0LKW6_CUCSA	AAA domain-containing protein	Cucumis sativus	CUCSA	0.0377	0.199683	DOWN	30d
A0A6J1KJV8	A0A6J1KJV8_CUCMA	nucleosome assembly protein 12-like isoform X4	Cucurbita maxima	CUCMA	0.01308	0.196024	DOWN	30d
A0A6J1KH90	A0A6J1KH90_CUCMA	nucleosome assembly protein 12-like isoform X1	Cucurbita maxima	CUCMA	0.01308	0.196024	DOWN	30d
A0A6J1KD92	A0A6J1KD92_CUCMA	nucleosome assembly protein 12-like isoform X2	Cucurbita maxima	CUCMA	0.01308	0.196024	DOWN	30d
A0A6J1KB16	A0A6J1KB16_CUCMA	nucleosome assembly protein 12-like isoform X3	Cucurbita maxima	CUCMA	0.01308	0.196024	DOWN	30d
A0A6J1G3W6	A0A6J1G3W6_CUCMO	nucleosome assembly protein 12-like isoform X2	Cucurbita moschata	CUCMO	0.01308	0.196024	DOWN	30d
A0A6J1G3V2	A0A6J1G3V2_CUCMO	nucleosome assembly protein 12-like isoform X1	Cucurbita moschata	CUCMO	0.01308	0.196024	DOWN	30d
A0A5D3D9L1	A0A5D3D9L1_CUCME	Stem-specific protein TSJT1 isoform X2	Cucumis melo var. makuwa	CUCME	0.00064	0.187846	DOWN	30d
A0A5A7V7K4	A0A5A7V7K4_CUCME	Stem-specific protein TSJT1 isoform X1	Cucumis melo var. makuwa	CUCME	0.00064	0.187846	DOWN	30d
A0A1S3BTX9	A0A1S3BTX9_CUCME	stem-specific protein TSJT1 isoform X2	Cucumis melo	CUCME	0.00064	0.187846	DOWN	30d
A0A1S3BTB1	A0A1S3BTB1_CUCME	stem-specific protein TSJT1 isoform X1	Cucumis melo	CUCME	0.00064	0.187846	DOWN	30d
A0A0A0L069	A0A0A0L069_CUCSA	DUF3700 domain-containing protein	Cucumis sativus	CUCSA	0.00064	0.187846	DOWN	30d
A0A6J1KUR1	A0A6J1KUR1_CUCMA	Proteasome subunit alpha type	Cucurbita maxima	CUCMA	0.01463	0.174298	DOWN	30d
A0A6J1IRC6	A0A6J1IRC6_CUCMA	Proteasome subunit alpha type	Cucurbita maxima	CUCMA	0.01463	0.174298	DOWN	30d
A0A6J1HND4	A0A6J1HND4_CUCMA	Proteasome subunit alpha type	Cucurbita maxima	CUCMA	0.01463	0.174298	DOWN	30d
A0A6J1GFX3	A0A6J1GFX3_CUCMO	Proteasome subunit alpha type	Cucurbita moschata	CUCMO	0.01463	0.174298	DOWN	30d
A0A6J1EFT4	A0A6J1EFT4_CUCMO	Proteasome subunit alpha type	Cucurbita moschata	CUCMO	0.01463	0.174298	DOWN	30d
A0A6J1E654	A0A6J1E654_CUCMO	Proteasome subunit alpha type	Cucurbita moschata	CUCMO	0.01463	0.174298	DOWN	30d
A0A6J1CV86	A0A6J1CV86_MOMCH	Proteasome subunit alpha type	Momordica charantia	MOMCH	0.01463	0.174298	DOWN	30d
A0A6J1BU65	A0A6J1BU65_MOMCH	Proteasome subunit alpha type	Momordica charantia	MOMCH	0.01463	0.174298	DOWN	30d
A0A5D3CJN2	A0A5D3CJN2_CUCME	Histidine kinase 1 isoform X1	Cucumis melo var. makuwa	CUCME	0.01463	0.174298	DOWN	30d
A0A5A7UB43	A0A5A7UB43_CUCME	Histidine kinase 1 isoform X1	Cucumis melo var. makuwa	CUCME	0.01463	0.174298	DOWN	30d
A0A5A7SKK4	A0A5A7SKK4_CUCME	Proteasome subunit alpha type	Cucumis melo var. makuwa	CUCME	0.01463	0.174298	DOWN	30d
A0A1S3BJW3	A0A1S3BJW3_CUCME	Proteasome subunit alpha type	Cucumis melo	CUCME	0.01463	0.174298	DOWN	30d
A0A1S3B226	A0A1S3B226_CUCME	Proteasome subunit alpha type	Cucumis melo	CUCME	0.01463	0.174298	DOWN	30d
A0A0A0L115	A0A0A0L115_CUCSA	Proteasome subunit alpha type	Cucumis sativus	CUCSA	0.01463	0.174298	DOWN	30d
A0A0A0KKR6	A0A0A0KKR6_CUCSA	Proteasome subunit alpha type	Cucumis sativus	CUCSA	0.01463	0.174298	DOWN	30d
A0A6J1K5Q7	A0A6J1K5Q7_CUCMA	Glucose-6-phosphate 1-epimerase	Cucurbita maxima	CUCMA	0.0149	0.17241	DOWN	30d
A0A6J1ESG6	A0A6J1ESG6_CUCMO	Glucose-6-phosphate 1-epimerase	Cucurbita moschata	CUCMO	0.0149	0.17241	DOWN	30d
A0A5D3BTI9	A0A5D3BTI9_CUCME	Glucose-6-phosphate 1-epimerase	Cucumis melo var. makuwa	CUCME	0.0149	0.17241	DOWN	30d
A0A5A7U4W6	A0A5A7U4W6_CUCME	Glucose-6-phosphate 1-epimerase	Cucumis melo var. makuwa	CUCME	0.0149	0.17241	DOWN	30d
A0A1S3BR07	A0A1S3BR07_CUCME	Glucose-6-phosphate 1-epimerase	Cucumis melo	CUCME	0.0149	0.17241	DOWN	30d
A0A0A0LKA7	A0A0A0LKA7_CUCSA	Glucose-6-phosphate 1-epimerase	Cucumis sativus	CUCSA	0.0149	0.17241	DOWN	30d
A0A6J1IJZ9	A0A6J1IJZ9_CUCMA	uncharacterized protein LOC111476971	Cucurbita maxima	CUCMA	0.02434	0.160716	DOWN	30d
A0A6J1FEB2	A0A6J1FEB2_CUCMO	uncharacterized protein LOC111443294	Cucurbita moschata	CUCMO	0.02434	0.160716	DOWN	30d
A0A6J1BT98	A0A6J1BT98_MOMCH	uncharacterized protein LOC111005558	Momordica charantia	MOMCH	0.02434	0.160716	DOWN	30d
A0A6J1DAZ7	A0A6J1DAZ7_MOMCH	uncharacterized GPI-anchored protein At3g06035	Momordica charantia	MOMCH	0.02178	0.126306	DOWN	30d
A0A6J1J9Z4	A0A6J1J9Z4_CUCMA	60S acidic ribosomal protein P2B-like	Cucurbita maxima	CUCMA	0.02267	0.123808	DOWN	30d
A0A6J1J1Z8	A0A6J1J1Z8_CUCMA	60S acidic ribosomal protein P2-4-like	Cucurbita maxima	CUCMA	0.02267	0.123808	DOWN	30d
A0A6J1GZW9	A0A6J1GZW9_CUCMO	60S acidic ribosomal protein P2B-like	Cucurbita moschata	CUCMO	0.02267	0.123808	DOWN	30d
A0A6J1GZ75	A0A6J1GZ75_CUCMO	60S acidic ribosomal protein P2-1-like	Cucurbita moschata	CUCMO	0.02267	0.123808	DOWN	30d
A0A6J1FYH3	A0A6J1FYH3_CUCMO	60S acidic ribosomal protein P2B-like	Cucurbita moschata	CUCMO	0.02267	0.123808	DOWN	30d
A0A6J1DJB9	A0A6J1DJB9_MOMCH	60S acidic ribosomal protein P2B-like	Momordica charantia	MOMCH	0.02267	0.123808	DOWN	30d
A0A0A0KRE0	A0A0A0KRE0_CUCSA	60S acidic ribosomal protein P2	Cucumis sativus	CUCSA	0.02267	0.123808	DOWN	30d
A0A0A0KGP6	A0A0A0KGP6_CUCSA	60S acidic ribosomal protein P2B	Cucumis sativus	CUCSA	0.02267	0.123808	DOWN	30d
A0A5D3CZR1	A0A5D3CZR1_CUCME	Late embryogenesis abundant protein D-34	Cucumis melo var. makuwa	CUCME	0.03965	0.119697	DOWN	30d
A0A1S3AXM5	A0A1S3AXM5_CUCME	late embryogenesis abundant protein D-34	Cucumis melo	CUCME	0.03965	0.119697	DOWN	30d
A0A6J1I3T1	A0A6J1I3T1_CUCMA	protein disulfide isomerase-like 2-3	Cucurbita maxima	CUCMA	0.01222	0.118841	DOWN	30d
A0A6J1G6L2	A0A6J1G6L2_CUCMO	protein disulfide isomerase-like 2-3	Cucurbita moschata	CUCMO	0.01222	0.118841	DOWN	30d
A0A6J1FWT2	A0A6J1FWT2_CUCMO	protein disulfide isomerase-like 2-3	Cucurbita moschata	CUCMO	0.01222	0.118841	DOWN	30d
A0A5D3CU68	A0A5D3CU68_CUCME	Protein disulfide isomerase-like 2-3	Cucumis melo var. makuwa	CUCME	0.01222	0.118841	DOWN	30d
A0A5A7UJV0	A0A5A7UJV0_CUCME	Protein disulfide isomerase-like 2-3	Cucumis melo var. makuwa	CUCME	0.01222	0.118841	DOWN	30d
A0A1S3C3U1	A0A1S3C3U1_CUCME	protein disulfide isomerase-like 2-3	Cucumis melo	CUCME	0.01222	0.118841	DOWN	30d
A0A6J1JF50	A0A6J1JF50_CUCMA	protein disulfide isomerase-like 2-3	Cucurbita maxima	CUCMA	0.01149	0.089655	DOWN	30d
A0A0A0KC07	A0A0A0KC07_CUCSA	Protein disulfide-isomerase	Cucumis sativus	CUCSA	0.01149	0.089655	DOWN	30d

## Sheet: Table S4
Table S4. KEGG pathway enrichment analysis of up/downregulated proteins expression in day 15 and 30
Pathway ID	Pathway name	Organism Scientific	Oragnims common	#Protein	KEGG Entry	Orthology ID	KEGG name	UniProt ID	UniProt ID 2	Protein name	Quantification
cmax03010	Ribosome	Cucurbita maxima	winter squash	32	.	.	.	.	.	.	UP
.	.	.	.	.	cmax:111465711	K02949	40S ribosomal protein S11-like	A0A6J1HN55	A0A6J1HN55_CUCMA	40S ribosomal protein S11-like	UP
.	.	.	.	.	cmax:111466439	K02932	60S ribosomal protein L5-like	A0A6J1HSR8	A0A6J1HSR8_CUCMA	60S ribosomal protein L5-like	UP
.	.	.	.	.	cmax:111467257	K02981	40S ribosomal protein S2-4-like	A0A6J1HTA3	A0A6J1HTA3_CUCMA	40S ribosomal protein S2-4-like	UP
.	.	.	.	.	cmax:111468334	K02949	40S ribosomal protein S11-like	A0A6J1HZI1	A0A6J1HZI1_CUCMA	40S ribosomal protein S11-like	UP
.	.	.	.	.	cmax:111468617	K02995	40S ribosomal protein S8-like	A0A6J1HWY6	A0A6J1HWY6_CUCMA	40S ribosomal protein S8	UP
.	.	.	.	.	cmax:111471180	K02930	60S ribosomal protein L4-like	A0A6J1I983	A0A6J1I983_CUCMA	60S ribosomal protein L4-like	UP
.	.	.	.	.	cmax:111471447	K02925	60S ribosomal protein L3-like	A0A6J1I663	A0A6J1I663_CUCMA	60S ribosomal protein L3-like	UP
.	.	.	.	.	cmax:111471514	K02877	60S ribosomal protein L15-2-like	A0A6J1IBQ7	A0A6J1IBQ7_CUCMA	Ribosomal protein L15	UP
.	.	.	.	.	cmax:111471948	K02997	40S ribosomal protein S9-2	A0A6J1HZN1	A0A6J1HZN1_CUCMA	40S ribosomal protein S9-2	UP
.	.	.	.	.	cmax:111472643	K02925	60S ribosomal protein L3	A0A6J1IA92	A0A6J1IA92_CUCMA	60S ribosomal protein L3	UP
.	.	.	.	.	cmax:111480658	K02938	60S ribosomal protein L8	A0A6J1J2H3	A0A6J1J2H3_CUCMA	60S ribosomal protein L8	UP
.	.	.	.	.	cmax:111481790	K02955	40S ribosomal protein S14-2	A0A6J1J4Y9	A0A6J1J4Y9_CUCMA	40S ribosomal protein S14-2	UP
.	.	.	.	.	cmax:111481914	K02930	60S ribosomal protein L4-like	A0A6J1J5G3	A0A6J1J5G3_CUCMA	60S ribosomal protein L4-like	UP
.	.	.	.	.	cmax:111483117	K02866	60S ribosomal protein L10-like	A0A6J1J6Y1	A0A6J1J6Y1_CUCMA	60S ribosomal protein L10-like	UP
.	.	.	.	.	cmax:111483497	K02877	60S ribosomal protein L15-1	A0A6J1JDH0	A0A6J1JDH0_CUCMA	Ribosomal protein L15	UP
.	.	.	.	.	cmax:111485110	K02997	40S ribosomal protein S9-2-like	A0A6J1JAT4	A0A6J1JAT4_CUCMA	40S ribosomal protein S9-2-like	UP
.	.	.	.	.	cmax:111487026	K02995	40S ribosomal protein S8-like	A0A6J1JQW0	A0A6J1JQW0_CUCMA	40S ribosomal protein S8	UP
.	.	.	.	.	cmax:111487331	K02962	40S ribosomal protein S17-4	A0A6J1JIV8	A0A6J1JIV8_CUCMA	40S ribosomal protein S17-4	UP
.	.	.	.	.	cmax:111487333	K02957	40S ribosomal protein S15a-1	A0A6J1JS60	A0A6J1JS60_CUCMA	40S ribosomal protein S15a-1	UP
.	.	.	.	.	cmax:111488214	K02877	60S ribosomal protein L15	A0A6J1JRE5	A0A6J1JRE5_CUCMA	Ribosomal protein L15	UP
.	.	.	.	.	cmax:111488966	K02962	40S ribosomal protein S17-3-like	A0A6J1JY94	A0A6J1JY94_CUCMA	40S ribosomal protein S17-3-like	UP
.	.	.	.	.	cmax:111489629	K02957	40S ribosomal protein S15a-1	A0A6J1JX40	A0A6J1JX40_CUCMA	40S ribosomal protein S15a-1	UP
.	.	.	.	.	cmax:111489780	K02995	40S ribosomal protein S8	A0A6J1K1I2	A0A6J1K1I2_CUCMA	40S ribosomal protein S8	UP
.	.	.	.	.	cmax:111491487	K02877	60S ribosomal protein L15-2	A0A6J1K617	A0A6J1K617_CUCMA	Ribosomal protein L15	UP
.	.	.	.	.	cmax:111492190	K02932	60S ribosomal protein L5-like	A0A6J1KD86	A0A6J1KD86_CUCMA	60S ribosomal protein L5-like	UP
.	.	.	.	.	cmax:111492371	K02995	40S ribosomal protein S8-like	A0A6J1K537	A0A6J1K537_CUCMA	40S ribosomal protein S8	UP
.	.	.	.	.	cmax:111493255	K02997	40S ribosomal protein S9-2-like	A0A6J1KEY6	A0A6J1KEY6_CUCMA	40S ribosomal protein S9-2-like	UP
.	.	.	.	.	cmax:111495605	K02955	40S ribosomal protein S14-2-like	A0A6J1KQN4	A0A6J1KQN4_CUCMA	40S ribosomal protein S14-2-like	UP
.	.	.	.	.	cmax:111496513	K02932	60S ribosomal protein L5-like	A0A6J1KRC2	A0A6J1KRC2_CUCMA	60S ribosomal protein L5-like	UP
.	.	.	.	.	cmax:111498263	K02962	40S ribosomal protein S17-like	A0A6J1L1C6	A0A6J1L1C6_CUCMA	40S ribosomal protein S17-like	UP
.	.	.	.	.	cmax:111498784	K02955	40S ribosomal protein S14-2-like	A0A6J1L3H8	A0A6J1L3H8_CUCMA	40S ribosomal protein S14-2-like	UP
.	.	.	.	.	cmax:111499807	K02866	60S ribosomal protein L10-like	A0A6J1L4H1	A0A6J1L4H1_CUCMA	60S ribosomal protein L10-like	UP
cmax01100	Metabolic pathways	Cucurbita maxima	winter squash	6	.	.	.	.	.	.	UP
.	.	.	.	.	cmax:111472011	K02262	uncharacterized protein LOC111472011	A0A6J1I8Q5	A0A6J1I8Q5_CUCMA	Cytochrome c oxidase subunit 3	UP
.	.	.	.	.	cmax:111474342	K02262	uncharacterized protein LOC111474342	A0A6J1IIM7	A0A6J1IIM7_CUCMA	Cytochrome c oxidase subunit 3	UP
.	.	.	.	.	cmax:111477733	K01681	aconitate hydratase	A0A6J1IM56	A0A6J1IM56_CUCMA	Aconitate hydratase	UP
.	.	.	.	.	cmax:111494472	K00600	serine hydroxymethyltransferase 4	A0A6J1KLX2	A0A6J1KLX2_CUCMA	Serine hydroxymethyltransferase	UP
.	.	.	.	.	cmax:111494685	K10527	glyoxysomal fatty acid beta-oxidation multifunctional protein MFP-a isoform X1	A0A6J1KJV6	A0A6J1KJV6_CUCMA	glyoxysomal fatty acid beta-oxidation multifunctional protein MFP-a isoform X1	UP
.	.	.	.	.	cmax:111497319	K01681	aconitate hydratase	A0A6J1KNT2	A0A6J1KNT2_CUCMA	Aconitate hydratase	UP
cmax01110	Biosynthesis of secondary metabolites	Cucurbita maxima	winter squash	4	.	.	.	.	.	.	UP
.	.	.	.	.	cmax:111477733	K01681	aconitate hydratase	A0A6J1IM56	A0A6J1IM56_CUCMA	Aconitate hydratase	UP
.	.	.	.	.	cmax:111494472	K00600	serine hydroxymethyltransferase 4	A0A6J1KLX2	A0A6J1KLX2_CUCMA	Serine hydroxymethyltransferase	UP
.	.	.	.	.	cmax:111494685	K10527	glyoxysomal fatty acid beta-oxidation multifunctional protein MFP-a isoform X1	A0A6J1KJV6	A0A6J1KJV6_CUCMA	glyoxysomal fatty acid beta-oxidation multifunctional protein MFP-a isoform X1	UP
.	.	.	.	.	cmax:111497319	K01681	aconitate hydratase	A0A6J1KNT2	A0A6J1KNT2_CUCMA	Aconitate hydratase	UP
cmax01200	Carbon metabolism	Cucurbita maxima	winter squash	3	.	.	.	.	.	.	UP
.	.	.	.	.	cmax:111477733	K01681	aconitate hydratase	A0A6J1IM56	A0A6J1IM56_CUCMA	Aconitate hydratase	UP
.	.	.	.	.	cmax:111494472	K00600	serine hydroxymethyltransferase 4	A0A6J1KLX2	A0A6J1KLX2_CUCMA	Serine hydroxymethyltransferase	UP
.	.	.	.	.	cmax:111497319	K01681	aconitate hydratase	A0A6J1KNT2	A0A6J1KNT2_CUCMA	Aconitate hydratase	UP
cmax01230	Biosynthesis of amino acids	Cucurbita maxima	winter squash	3	.	.	.	.	.	.	UP
.	.	.	.	.	cmax:111477733	K01681	aconitate hydratase	A0A6J1IM56	A0A6J1IM56_CUCMA	Aconitate hydratase	UP
.	.	.	.	.	cmax:111494472	K00600	serine hydroxymethyltransferase 4	A0A6J1KLX2	A0A6J1KLX2_CUCMA	Serine hydroxymethyltransferase	UP
.	.	.	.	.	cmax:111497319	K01681	aconitate hydratase	A0A6J1KNT2	A0A6J1KNT2_CUCMA	Aconitate hydratase	UP
cmax00630	Glyoxylate and dicarboxylate metabolism	Cucurbita maxima	winter squash	3	.	.	.	.	.	.	UP
.	.	.	.	.	cmax:111477733	K01681	aconitate hydratase	A0A6J1IM56	A0A6J1IM56_CUCMA	Aconitate hydratase	UP
.	.	.	.	.	cmax:111494472	K00600	serine hydroxymethyltransferase 4	A0A6J1KLX2	A0A6J1KLX2_CUCMA	Serine hydroxymethyltransferase	UP
.	.	.	.	.	cmax:111497319	K01681	aconitate hydratase	A0A6J1KNT2	A0A6J1KNT2_CUCMA	Aconitate hydratase	UP
cmax00190	Oxidative phosphorylation	Cucurbita maxima	winter squash	2	.	.	.	.	.	.	UP
.	.	.	.	.	cmax:111472011	K02262	uncharacterized protein LOC111472011	A0A6J1I8Q5	A0A6J1I8Q5_CUCMA	Cytochrome c oxidase subunit 3	UP
.	.	.	.	.	cmax:111474342	K02262	uncharacterized protein LOC111474342	A0A6J1IIM7	A0A6J1IIM7_CUCMA	Cytochrome c oxidase subunit 3	UP
cmax00020	Citrate cycle (TCA cycle)	Cucurbita maxima	winter squash	2	.	.	.	.	.	.	UP
.	.	.	.	.	cmax:111477733	K01681	aconitate hydratase	A0A6J1IM56	A0A6J1IM56_CUCMA	Aconitate hydratase	UP
.	.	.	.	.	cmax:111497319	K01681	aconitate hydratase	A0A6J1KNT2	A0A6J1KNT2_CUCMA	Aconitate hydratase	UP
cmax03008	Ribosome biogenesis in eukaryotes	Cucurbita maxima	winter squash	2	.	.	.	.	.	.	UP
.	.	.	.	.	cmax:111465488	K14565	probable nucleolar protein 5-2	A0A6J1HKX6	A0A6J1HKX6_CUCMA	probable nucleolar protein 5-2	UP
.	.	.	.	.	cmax:111493679	K14565	probable nucleolar protein 5-2	A0A6J1KAD8	A0A6J1KAD8_CUCMA	probable nucleolar protein 5-2	UP
cmax01210	2-Oxocarboxylic acid metabolism	Cucurbita maxima	winter squash	2	.	.	.	.	.	.	UP
.	.	.	.	.	cmax:111477733	K01681	aconitate hydratase	A0A6J1IM56	A0A6J1IM56_CUCMA	Aconitate hydratase	UP
.	.	.	.	.	cmax:111497319	K01681	aconitate hydratase	A0A6J1KNT2	A0A6J1KNT2_CUCMA	Aconitate hydratase	UP
cmax00460	Cyanoamino acid metabolism	Cucurbita maxima	winter squash	1	.	.	.	.	.	.	UP
.	.	.	.	.	cmax:111494472	K00600	serine hydroxymethyltransferase 4	A0A6J1KLX2	A0A6J1KLX2_CUCMA	Serine hydroxymethyltransferase	UP
cmax01212	Fatty acid metabolism	Cucurbita maxima	winter squash	1	.	.	.	.	.	.	UP
.	.	.	.	.	cmax:111494685	K10527	glyoxysomal fatty acid beta-oxidation multifunctional protein MFP-a isoform X1	A0A6J1KJV6	A0A6J1KJV6_CUCMA	glyoxysomal fatty acid beta-oxidation multifunctional protein MFP-a isoform X1	UP
cmax00670	One carbon pool by folate	Cucurbita maxima	winter squash	1	.	.	.	.	.	.	UP
.	.	.	.	.	cmax:111494472	K00600	serine hydroxymethyltransferase 4	A0A6J1KLX2	A0A6J1KLX2_CUCMA	Serine hydroxymethyltransferase	UP
cmax04141	Protein processing in endoplasmic reticulum	Cucurbita maxima	winter squash	1	.	.	.	.	.	.	UP
.	.	.	.	.	cmax:111481248	K13993	17.1 kDa class II heat shock protein-like	A0A6J1J4H9	A0A6J1J4H9_CUCMA	17.1 kDa class II heat shock protein-like	UP
cmax01240	Biosynthesis of cofactors	Cucurbita maxima	winter squash	1	.	.	.	.	.	.	UP
.	.	.	.	.	cmax:111494472	K00600	serine hydroxymethyltransferase 4	A0A6J1KLX2	A0A6J1KLX2_CUCMA	Serine hydroxymethyltransferase	UP
cmax03050	Proteasome	Cucurbita maxima	winter squash	1	.	.	.	.	.	.	UP
.	.	.	.	.	cmax:111468464	K03033	probable 26S proteasome non-ATPase regulatory subunit 3	A0A6J1HXW8	A0A6J1HXW8_CUCMA	probable 26S proteasome non-ATPase regulatory subunit 3	UP
cmax00071	Fatty acid degradation	Cucurbita maxima	winter squash	1	.	.	.	.	.	.	UP
.	.	.	.	.	cmax:111494685	K10527	glyoxysomal fatty acid beta-oxidation multifunctional protein MFP-a isoform X1	A0A6J1KJV6	A0A6J1KJV6_CUCMA	glyoxysomal fatty acid beta-oxidation multifunctional protein MFP-a isoform X1	UP
cmax00592	alpha-Linolenic acid metabolism	Cucurbita maxima	winter squash	1	.	.	.	.	.	.	UP
.	.	.	.	.	cmax:111494685	K10527	glyoxysomal fatty acid beta-oxidation multifunctional protein MFP-a isoform X1	A0A6J1KJV6	A0A6J1KJV6_CUCMA	glyoxysomal fatty acid beta-oxidation multifunctional protein MFP-a isoform X1	UP
cmax00260	Glycine, serine and threonine metabolism	Cucurbita maxima	winter squash	1	.	.	.	.	.	.	UP
.	.	.	.	.	cmax:111494472	K00600	serine hydroxymethyltransferase 4	A0A6J1KLX2	A0A6J1KLX2_CUCMA	Serine hydroxymethyltransferase	UP
cmax01100	Metabolic pathways	Cucurbita maxima	winter squash	34	.	.	.	.	.	.	DOWN
.	.	.	.	.	cmax:111467593	K02133	ATP synthase subunit beta, mitochondrial	A0A6J1HZC2	A0A6J1HZC2_CUCMA	ATP synthase subunit beta	DOWN
.	.	.	.	.	cmax:111468178	K02147	V-type proton ATPase subunit B 2-like	A0A6J1HVB8	A0A6J1HVB8_CUCMA	Vacuolar proton pump subunit B	DOWN
.	.	.	.	.	cmax:111469065	K01784	UDP-glucose 4-epimerase GEPI48	A0A6J1I1S9	A0A6J1I1S9_CUCMA	UDP-glucose 4-epimerase	DOWN
.	.	.	.	.	cmax:111469123	K00432	probable phospholipid hydroperoxide glutathione peroxidase	A0A6J1I4M6	A0A6J1I4M6_CUCMA	Glutathione peroxidase	DOWN
.	.	.	.	.	cmax:111470853	K11188	1-Cys peroxiredoxin A isoform X1	A0A6J1I838	A0A6J1I838_CUCMA	Peroxiredoxin	DOWN
.	.	.	.	.	cmax:111471215	K01623	fructose-bisphosphate aldolase 6, cytosolic-like	A0A6J1I9D2	A0A6J1I9D2_CUCMA	Fructose-bisphosphate aldolase	DOWN
.	.	.	.	.	cmax:111473468	K01251	adenosylhomocysteinase-like	A0A6J1IIG7	A0A6J1IIG7_CUCMA	Adenosylhomocysteinase	DOWN
.	.	.	.	.	cmax:111473986	K18857	alcohol dehydrogenase 1	A0A6J1IBW6	A0A6J1IBW6_CUCMA	alcohol dehydrogenase 1	DOWN
.	.	.	.	.	cmax:111476984	K14454	aspartate aminotransferase, cytoplasmic	A0A6J1IP44	A0A6J1IP44_CUCMA	Aspartate aminotransferase	DOWN
.	.	.	.	.	cmax:111477896	K01623	fructose-bisphosphate aldolase 6, cytosolic-like	A0A6J1IQM3	A0A6J1IQM3_CUCMA	Fructose-bisphosphate aldolase	DOWN
.	.	.	.	.	cmax:111477992	K01689	enolase	A0A6J1IKZ4	A0A6J1IKZ4_CUCMA	Phosphopyruvate hydratase	DOWN
.	.	.	.	.	cmax:111480760	K01784	UDP-glucose 4-epimerase GEPI48-like	A0A6J1J0C8	A0A6J1J0C8_CUCMA	UDP-glucose 4-epimerase	DOWN
.	.	.	.	.	cmax:111481392	K03934	NADH dehydrogenase [ubiquinone] iron-sulfur protein 1, mitochondrial	A0A6J1IWW3	A0A6J1IWW3_CUCMA	NADH dehydrogenase [ubiquinone] iron-sulfur protein 1, mitochondrial	DOWN
.	.	.	.	.	cmax:111481452	K00799	probable glutathione S-transferase	A0A6J1IX51	A0A6J1IX51_CUCMA	Glutathione transferase	DOWN
.	.	.	.	.	cmax:111481682	K01623	fructose-bisphosphate aldolase 6, cytosolic-like	A0A6J1J4H1	A0A6J1J4H1_CUCMA	Fructose-bisphosphate aldolase	DOWN
.	.	.	.	.	cmax:111484123	K01069	hydroxyacylglutathione hydrolase cytoplasmic	A0A6J1J7C2	A0A6J1J7C2_CUCMA	hydroxyacylglutathione hydrolase cytoplasmic	DOWN
.	.	.	.	.	cmax:111485147	K00029	NADP-dependent malic enzyme	A0A6J1JEY0	A0A6J1JEY0_CUCMA	Malic enzyme	DOWN
.	.	.	.	.	cmax:111486352	K02147	V-type proton ATPase subunit B 2	A0A6J1JF69	A0A6J1JF69_CUCMA	Vacuolar proton pump subunit B	DOWN
.	.	.	.	.	cmax:111486363	K00927	phosphoglycerate kinase, cytosolic	A0A6J1JF79	A0A6J1JF79_CUCMA	Phosphoglycerate kinase	DOWN
.	.	.	.	.	cmax:111490103	K00602	uncharacterized protein LOC111490103	A0A6J1JVK7	A0A6J1JVK7_CUCMA	uncharacterized protein LOC111490103	DOWN
.	.	.	.	.	cmax:111490420	K00819	LOW QUALITY PROTEIN: ornithine aminotransferase, mitochondrial-like	A0A6J1JWW1	A0A6J1JWW1_CUCMA	Ornithine aminotransferase	DOWN
.	.	.	.	.	cmax:111490722	K01464	dihydropyrimidinase	A0A6J1K6U1	A0A6J1K6U1_CUCMA	dihydropyrimidinase	DOWN
.	.	.	.	.	cmax:111491098	K00432	probable phospholipid hydroperoxide glutathione peroxidase	A0A6J1K6F2	A0A6J1K6F2_CUCMA	Glutathione peroxidase	DOWN
.	.	.	.	.	cmax:111491520	K01784	UDP-glucose 4-epimerase GEPI48-like	A0A6J1K859	A0A6J1K859_CUCMA	UDP-glucose 4-epimerase	DOWN
.	.	.	.	.	cmax:111492525	K01792	putative glucose-6-phosphate 1-epimerase	A0A6J1K5Q7	A0A6J1K5Q7_CUCMA	Glucose-6-phosphate 1-epimerase	DOWN
.	.	.	.	.	cmax:111492803	K02265	cytochrome c oxidase subunit 5b-1, mitochondrial-like	A0A6J1KD83	A0A6J1KD83_CUCMA	cytochrome c oxidase subunit 5b-1, mitochondrial-like	DOWN
.	.	.	.	.	cmax:111492937	K03934	NADH dehydrogenase [ubiquinone] iron-sulfur protein 1, mitochondrial-like	A0A6J1KBZ7	A0A6J1KBZ7_CUCMA	NADH dehydrogenase [ubiquinone] iron-sulfur protein 1, mitochondrial-like	DOWN
.	.	.	.	.	cmax:111495272	K00602	uncharacterized protein LOC111495272 isoform X1	A0A6J1KHE3	A0A6J1KHE3_CUCMA	uncharacterized protein LOC111495272 isoform X1	DOWN
.	.	.	.	.	cmax:111495954	K01810	glucose-6-phosphate isomerase 1, chloroplastic	A0A6J1KRZ3	A0A6J1KRZ3_CUCMA	Glucose-6-phosphate isomerase	DOWN
.	.	.	.	.	cmax:111496419	K01810	glucose-6-phosphate isomerase, cytosolic	A0A6J1KK01	A0A6J1KK01_CUCMA	Glucose-6-phosphate isomerase	DOWN
.	.	.	.	.	cmax:111498139	K01900	succinate--CoA ligase [ADP-forming] subunit beta, mitochondrial	A0A6J1KTS5	A0A6J1KTS5_CUCMA	Succinate--CoA ligase [ADP-forming] subunit beta, mitochondrial	DOWN
.	.	.	.	.	cmax:111498313	K01623	fructose-bisphosphate aldolase 6, cytosolic	A0A6J1L1K8	A0A6J1L1K8_CUCMA	Fructose-bisphosphate aldolase	DOWN
.	.	.	.	.	cmax:111499104	K01251	adenosylhomocysteinase	A0A6J1L4M0	A0A6J1L4M0_CUCMA	Adenosylhomocysteinase	DOWN
.	.	.	.	.	cmax:111499410	K00029	NADP-dependent malic enzyme-like	A0A6J1L339	A0A6J1L339_CUCMA	Malic enzyme	DOWN
cmax03050	Proteasome	Cucurbita maxima	winter squash	19	.	.	.	.	.	.	DOWN
.	.	.	.	.	cmax:111465180	K02731	proteasome subunit alpha type-7-like	A0A6J1HND4	A0A6J1HND4_CUCMA	Proteasome subunit alpha type	DOWN
.	.	.	.	.	cmax:111465545	K03065	26S proteasome regulatory subunit 6A homolog	A0A6J1HMH8	A0A6J1HMH8_CUCMA	26S proteasome regulatory subunit 6A homolog	DOWN
.	.	.	.	.	cmax:111468113	K03028	26S proteasome non-ATPase regulatory subunit 2 homolog A	A0A6J1HUY5	A0A6J1HUY5_CUCMA	26S proteasome non-ATPase regulatory subunit 2 homolog	DOWN
.	.	.	.	.	cmax:111470384	K03035	26S proteasome non-ATPase regulatory subunit 12 homolog A-like	A0A6J1I2R2	A0A6J1I2R2_CUCMA	26S proteasome non-ATPase regulatory subunit 12 homolog A-like	DOWN
.	.	.	.	.	cmax:111477094	K02728	proteasome subunit alpha type-4-like	A0A6J1IGU1	A0A6J1IGU1_CUCMA	Proteasome subunit alpha type	DOWN
.	.	.	.	.	cmax:111477775	K02731	proteasome subunit alpha type-7-like	A0A6J1IRC6	A0A6J1IRC6_CUCMA	Proteasome subunit alpha type	DOWN
.	.	.	.	.	cmax:111478306	K02728	proteasome subunit alpha type-4-like	A0A6J1IKP1	A0A6J1IKP1_CUCMA	Proteasome subunit alpha type	DOWN
.	.	.	.	.	cmax:111480407	K02728	proteasome subunit alpha type-4	A0A6J1IYS4	A0A6J1IYS4_CUCMA	Proteasome subunit alpha type	DOWN
.	.	.	.	.	cmax:111485198	K03066	26S proteasome regulatory subunit 8 homolog A-like	A0A6J1JF62	A0A6J1JF62_CUCMA	26S proteasome regulatory subunit 8 homolog A-like	DOWN
.	.	.	.	.	cmax:111485939	K03028	26S proteasome non-ATPase regulatory subunit 2 homolog A-like	A0A6J1JN06	A0A6J1JN06_CUCMA	26S proteasome non-ATPase regulatory subunit 2 homolog	DOWN
.	.	.	.	.	cmax:111488701	K02730	proteasome subunit alpha type-6	A0A6J1JXD2	A0A6J1JXD2_CUCMA	Proteasome subunit alpha type	DOWN
.	.	.	.	.	cmax:111491932	K02738	proteasome subunit beta type-6-like	A0A6J1K7T1	A0A6J1K7T1_CUCMA	Proteasome subunit beta	DOWN
.	.	.	.	.	cmax:111493757	K03066	26S proteasome regulatory subunit 8 homolog A-like	A0A6J1KJI1	A0A6J1KJI1_CUCMA	26S proteasome regulatory subunit 8 homolog A-like	DOWN
.	.	.	.	.	cmax:111493767	K03065	26S proteasome regulatory subunit 6A homolog	A0A6J1KJJ4	A0A6J1KJJ4_CUCMA	26S proteasome regulatory subunit 6A homolog	DOWN
.	.	.	.	.	cmax:111494566	K02730	proteasome subunit alpha type-6-like	A0A6J1KFH2	A0A6J1KFH2_CUCMA	Proteasome subunit alpha type	DOWN
.	.	.	.	.	cmax:111496312	K02738	proteasome subunit beta type-6	A0A6J1KTP7	A0A6J1KTP7_CUCMA	Proteasome subunit beta	DOWN
.	.	.	.	.	cmax:111497373	K02731	proteasome subunit alpha type-7	A0A6J1KUR1	A0A6J1KUR1_CUCMA	Proteasome subunit alpha type	DOWN
.	.	.	.	.	cmax:111499938	K03035	26S proteasome non-ATPase regulatory subunit 12 homolog A-like	A0A6J1KYQ5	A0A6J1KYQ5_CUCMA	26S proteasome non-ATPase regulatory subunit 12 homolog A-like	DOWN
.	.	.	.	.	cmax:111500291	K03066	26S proteasome regulatory subunit 8 homolog A	A0A6J1KZN1	A0A6J1KZN1_CUCMA	26S proteasome regulatory subunit 8 homolog A	DOWN
cmax01110	Biosynthesis of secondary metabolites	Cucurbita maxima	winter squash	16	.	.	.	.	.	.	DOWN
.	.	.	.	.	cmax:111470853	K11188	1-Cys peroxiredoxin A isoform X1	A0A6J1I838	A0A6J1I838_CUCMA	Peroxiredoxin	DOWN
.	.	.	.	.	cmax:111471215	K01623	fructose-bisphosphate aldolase 6, cytosolic-like	A0A6J1I9D2	A0A6J1I9D2_CUCMA	Fructose-bisphosphate aldolase	DOWN
.	.	.	.	.	cmax:111473986	K18857	alcohol dehydrogenase 1	A0A6J1IBW6	A0A6J1IBW6_CUCMA	alcohol dehydrogenase 1	DOWN
.	.	.	.	.	cmax:111476984	K14454	aspartate aminotransferase, cytoplasmic	A0A6J1IP44	A0A6J1IP44_CUCMA	Aspartate aminotransferase	DOWN
.	.	.	.	.	cmax:111477896	K01623	fructose-bisphosphate aldolase 6, cytosolic-like	A0A6J1IQM3	A0A6J1IQM3_CUCMA	Fructose-bisphosphate aldolase	DOWN
.	.	.	.	.	cmax:111477992	K01689	enolase	A0A6J1IKZ4	A0A6J1IKZ4_CUCMA	Phosphopyruvate hydratase	DOWN
.	.	.	.	.	cmax:111481682	K01623	fructose-bisphosphate aldolase 6, cytosolic-like	A0A6J1J4H1	A0A6J1J4H1_CUCMA	Fructose-bisphosphate aldolase	DOWN
.	.	.	.	.	cmax:111486363	K00927	phosphoglycerate kinase, cytosolic	A0A6J1JF79	A0A6J1JF79_CUCMA	Phosphoglycerate kinase	DOWN
.	.	.	.	.	cmax:111490103	K00602	uncharacterized protein LOC111490103	A0A6J1JVK7	A0A6J1JVK7_CUCMA	uncharacterized protein LOC111490103	DOWN
.	.	.	.	.	cmax:111490420	K00819	LOW QUALITY PROTEIN: ornithine aminotransferase, mitochondrial-like	A0A6J1JWW1	A0A6J1JWW1_CUCMA	Ornithine aminotransferase	DOWN
.	.	.	.	.	cmax:111492525	K01792	putative glucose-6-phosphate 1-epimerase	A0A6J1K5Q7	A0A6J1K5Q7_CUCMA	Glucose-6-phosphate 1-epimerase	DOWN
.	.	.	.	.	cmax:111495272	K00602	uncharacterized protein LOC111495272 isoform X1	A0A6J1KHE3	A0A6J1KHE3_CUCMA	uncharacterized protein LOC111495272 isoform X1	DOWN
.	.	.	.	.	cmax:111495954	K01810	glucose-6-phosphate isomerase 1, chloroplastic	A0A6J1KRZ3	A0A6J1KRZ3_CUCMA	Glucose-6-phosphate isomerase	DOWN
.	.	.	.	.	cmax:111496419	K01810	glucose-6-phosphate isomerase, cytosolic	A0A6J1KK01	A0A6J1KK01_CUCMA	Glucose-6-phosphate isomerase	DOWN
.	.	.	.	.	cmax:111498139	K01900	succinate--CoA ligase [ADP-forming] subunit beta, mitochondrial	A0A6J1KTS5	A0A6J1KTS5_CUCMA	Succinate--CoA ligase [ADP-forming] subunit beta, mitochondrial	DOWN
.	.	.	.	.	cmax:111498313	K01623	fructose-bisphosphate aldolase 6, cytosolic	A0A6J1L1K8	A0A6J1L1K8_CUCMA	Fructose-bisphosphate aldolase	DOWN
cmax01200	Carbon metabolism	Cucurbita maxima	winter squash	12	.	.	.	.	.	.	DOWN
.	.	.	.	.	cmax:111471215	K01623	fructose-bisphosphate aldolase 6, cytosolic-like	A0A6J1I9D2	A0A6J1I9D2_CUCMA	Fructose-bisphosphate aldolase	DOWN
.	.	.	.	.	cmax:111476984	K14454	aspartate aminotransferase, cytoplasmic	A0A6J1IP44	A0A6J1IP44_CUCMA	Aspartate aminotransferase	DOWN
.	.	.	.	.	cmax:111477896	K01623	fructose-bisphosphate aldolase 6, cytosolic-like	A0A6J1IQM3	A0A6J1IQM3_CUCMA	Fructose-bisphosphate aldolase	DOWN
.	.	.	.	.	cmax:111477992	K01689	enolase	A0A6J1IKZ4	A0A6J1IKZ4_CUCMA	Phosphopyruvate hydratase	DOWN
.	.	.	.	.	cmax:111481682	K01623	fructose-bisphosphate aldolase 6, cytosolic-like	A0A6J1J4H1	A0A6J1J4H1_CUCMA	Fructose-bisphosphate aldolase	DOWN
.	.	.	.	.	cmax:111485147	K00029	NADP-dependent malic enzyme	A0A6J1JEY0	A0A6J1JEY0_CUCMA	Malic enzyme	DOWN
.	.	.	.	.	cmax:111486363	K00927	phosphoglycerate kinase, cytosolic	A0A6J1JF79	A0A6J1JF79_CUCMA	Phosphoglycerate kinase	DOWN
.	.	.	.	.	cmax:111495954	K01810	glucose-6-phosphate isomerase 1, chloroplastic	A0A6J1KRZ3	A0A6J1KRZ3_CUCMA	Glucose-6-phosphate isomerase	DOWN
.	.	.	.	.	cmax:111496419	K01810	glucose-6-phosphate isomerase, cytosolic	A0A6J1KK01	A0A6J1KK01_CUCMA	Glucose-6-phosphate isomerase	DOWN
.	.	.	.	.	cmax:111498139	K01900	succinate--CoA ligase [ADP-forming] subunit beta, mitochondrial	A0A6J1KTS5	A0A6J1KTS5_CUCMA	Succinate--CoA ligase [ADP-forming] subunit beta, mitochondrial	DOWN
.	.	.	.	.	cmax:111498313	K01623	fructose-bisphosphate aldolase 6, cytosolic	A0A6J1L1K8	A0A6J1L1K8_CUCMA	Fructose-bisphosphate aldolase	DOWN
.	.	.	.	.	cmax:111499410	K00029	NADP-dependent malic enzyme-like	A0A6J1L339	A0A6J1L339_CUCMA	Malic enzyme	DOWN
cmax00010	Glycolysis / Gluconeogenesis	Cucurbita maxima	winter squash	10	.	.	.	.	.	.	DOWN
.	.	.	.	.	cmax:111471215	K01623	fructose-bisphosphate aldolase 6, cytosolic-like	A0A6J1I9D2	A0A6J1I9D2_CUCMA	Fructose-bisphosphate aldolase	DOWN
.	.	.	.	.	cmax:111473986	K18857	alcohol dehydrogenase 1	A0A6J1IBW6	A0A6J1IBW6_CUCMA	alcohol dehydrogenase 1	DOWN
.	.	.	.	.	cmax:111477896	K01623	fructose-bisphosphate aldolase 6, cytosolic-like	A0A6J1IQM3	A0A6J1IQM3_CUCMA	Fructose-bisphosphate aldolase	DOWN
.	.	.	.	.	cmax:111477992	K01689	enolase	A0A6J1IKZ4	A0A6J1IKZ4_CUCMA	Phosphopyruvate hydratase	DOWN
.	.	.	.	.	cmax:111481682	K01623	fructose-bisphosphate aldolase 6, cytosolic-like	A0A6J1J4H1	A0A6J1J4H1_CUCMA	Fructose-bisphosphate aldolase	DOWN
.	.	.	.	.	cmax:111486363	K00927	phosphoglycerate kinase, cytosolic	A0A6J1JF79	A0A6J1JF79_CUCMA	Phosphoglycerate kinase	DOWN
.	.	.	.	.	cmax:111492525	K01792	putative glucose-6-phosphate 1-epimerase	A0A6J1K5Q7	A0A6J1K5Q7_CUCMA	Glucose-6-phosphate 1-epimerase	DOWN
.	.	.	.	.	cmax:111495954	K01810	glucose-6-phosphate isomerase 1, chloroplastic	A0A6J1KRZ3	A0A6J1KRZ3_CUCMA	Glucose-6-phosphate isomerase	DOWN
.	.	.	.	.	cmax:111496419	K01810	glucose-6-phosphate isomerase, cytosolic	A0A6J1KK01	A0A6J1KK01_CUCMA	Glucose-6-phosphate isomerase	DOWN
.	.	.	.	.	cmax:111498313	K01623	fructose-bisphosphate aldolase 6, cytosolic	A0A6J1L1K8	A0A6J1L1K8_CUCMA	Fructose-bisphosphate aldolase	DOWN
cmax04141	Protein processing in endoplasmic reticulum	Cucurbita maxima	winter squash	9	.	.	.	.	.	.	DOWN
.	.	.	.	.	cmax:111465116	K13993	small heat shock protein, chloroplastic-like isoform X1	A0A6J1HN48	A0A6J1HN48_CUCMA	small heat shock protein, chloroplastic-like isoform X1	DOWN
.	.	.	.	.	cmax:111467562	K10839	ubiquitin receptor RAD23d-like	A0A6J1HT74	A0A6J1HT74_CUCMA	Ubiquitin receptor RAD23	DOWN
.	.	.	.	.	cmax:111468887	K03283	stromal 70 kDa heat shock-related protein, chloroplastic	A0A6J1I3N9	A0A6J1I3N9_CUCMA	stromal 70 kDa heat shock-related protein, chloroplastic	DOWN
.	.	.	.	.	cmax:111469435	K09580	protein disulfide isomerase-like 1-4	A0A6J1HZ63	A0A6J1HZ63_CUCMA	Protein disulfide-isomerase	DOWN
.	.	.	.	.	cmax:111469655	K09584	protein disulfide isomerase-like 2-3	A0A6J1I3T1	A0A6J1I3T1_CUCMA	protein disulfide isomerase-like 2-3	DOWN
.	.	.	.	.	cmax:111472615	K03283	stromal 70 kDa heat shock-related protein, chloroplastic-like	A0A6J1I922	A0A6J1I922_CUCMA	stromal 70 kDa heat shock-related protein, chloroplastic-like	DOWN
.	.	.	.	.	cmax:111479749	K10839	ubiquitin receptor RAD23d-like	A0A6J1IZ65	A0A6J1IZ65_CUCMA	Ubiquitin receptor RAD23	DOWN
.	.	.	.	.	cmax:111483851	K09584	protein disulfide isomerase-like 2-3	A0A6J1JF50	A0A6J1JF50_CUCMA	protein disulfide isomerase-like 2-3	DOWN
.	.	.	.	.	cmax:111493278	K09580	protein disulfide isomerase-like 1-4	A0A6J1KHH2	A0A6J1KHH2_CUCMA	Protein disulfide-isomerase	DOWN
cmax00710	Carbon fixation in photosynthetic organisms	Cucurbita maxima	winter squash	8	.	.	.	.	.	.	DOWN
.	.	.	.	.	cmax:111471215	K01623	fructose-bisphosphate aldolase 6, cytosolic-like	A0A6J1I9D2	A0A6J1I9D2_CUCMA	Fructose-bisphosphate aldolase	DOWN
.	.	.	.	.	cmax:111476984	K14454	aspartate aminotransferase, cytoplasmic	A0A6J1IP44	A0A6J1IP44_CUCMA	Aspartate aminotransferase	DOWN
.	.	.	.	.	cmax:111477896	K01623	fructose-bisphosphate aldolase 6, cytosolic-like	A0A6J1IQM3	A0A6J1IQM3_CUCMA	Fructose-bisphosphate aldolase	DOWN
.	.	.	.	.	cmax:111481682	K01623	fructose-bisphosphate aldolase 6, cytosolic-like	A0A6J1J4H1	A0A6J1J4H1_CUCMA	Fructose-bisphosphate aldolase	DOWN
.	.	.	.	.	cmax:111485147	K00029	NADP-dependent malic enzyme	A0A6J1JEY0	A0A6J1JEY0_CUCMA	Malic enzyme	DOWN
.	.	.	.	.	cmax:111486363	K00927	phosphoglycerate kinase, cytosolic	A0A6J1JF79	A0A6J1JF79_CUCMA	Phosphoglycerate kinase	DOWN
.	.	.	.	.	cmax:111498313	K01623	fructose-bisphosphate aldolase 6, cytosolic	A0A6J1L1K8	A0A6J1L1K8_CUCMA	Fructose-bisphosphate aldolase	DOWN
.	.	.	.	.	cmax:111499410	K00029	NADP-dependent malic enzyme-like	A0A6J1L339	A0A6J1L339_CUCMA	Malic enzyme	DOWN
cmax01230	Biosynthesis of amino acids	Cucurbita maxima	winter squash	7	.	.	.	.	.	.	DOWN
.	.	.	.	.	cmax:111471215	K01623	fructose-bisphosphate aldolase 6, cytosolic-like	A0A6J1I9D2	A0A6J1I9D2_CUCMA	Fructose-bisphosphate aldolase	DOWN
.	.	.	.	.	cmax:111476984	K14454	aspartate aminotransferase, cytoplasmic	A0A6J1IP44	A0A6J1IP44_CUCMA	Aspartate aminotransferase	DOWN
.	.	.	.	.	cmax:111477896	K01623	fructose-bisphosphate aldolase 6, cytosolic-like	A0A6J1IQM3	A0A6J1IQM3_CUCMA	Fructose-bisphosphate aldolase	DOWN
.	.	.	.	.	cmax:111477992	K01689	enolase	A0A6J1IKZ4	A0A6J1IKZ4_CUCMA	Phosphopyruvate hydratase	DOWN
.	.	.	.	.	cmax:111481682	K01623	fructose-bisphosphate aldolase 6, cytosolic-like	A0A6J1J4H1	A0A6J1J4H1_CUCMA	Fructose-bisphosphate aldolase	DOWN
.	.	.	.	.	cmax:111486363	K00927	phosphoglycerate kinase, cytosolic	A0A6J1JF79	A0A6J1JF79_CUCMA	Phosphoglycerate kinase	DOWN
.	.	.	.	.	cmax:111498313	K01623	fructose-bisphosphate aldolase 6, cytosolic	A0A6J1L1K8	A0A6J1L1K8_CUCMA	Fructose-bisphosphate aldolase	DOWN
cmax03010	Ribosome	Cucurbita maxima	winter squash	7	.	.	.	.	.	.	DOWN
.	.	.	.	.	cmax:111468587	K02942	60S acidic ribosomal protein P3-like	A0A6J1HYA3	A0A6J1HYA3_CUCMA	60S acidic ribosomal protein P3-like	DOWN
.	.	.	.	.	cmax:111471601	K02969	40S ribosomal protein S20-2-like	A0A6J1IAH1	A0A6J1IAH1_CUCMA	40S ribosomal protein S20-2-like	DOWN
.	.	.	.	.	cmax:111482688	K02943	60S acidic ribosomal protein P2-4-like	A0A6J1J1Z8	A0A6J1J1Z8_CUCMA	60S acidic ribosomal protein P2-4-like	DOWN
.	.	.	.	.	cmax:111483503	K02969	40S ribosomal protein S20-2-like	A0A6J1J8F7	A0A6J1J8F7_CUCMA	40S ribosomal protein S20-2-like	DOWN
.	.	.	.	.	cmax:111483902	K02943	60S acidic ribosomal protein P2B-like	A0A6J1J9Z4	A0A6J1J9Z4_CUCMA	60S acidic ribosomal protein P2B-like	DOWN
.	.	.	.	.	cmax:111490872	K02969	40S ribosomal protein S20-2	A0A6J1I3A7	A0A6J1I3A7_CUCMA	40S ribosomal protein S20-2	DOWN
.	.	.	.	.	cmax:111499681	K02951	40S ribosomal protein S12-like	A0A6J1L207	A0A6J1L207_CUCMA	40S ribosomal protein S12	DOWN
cmax00030	Pentose phosphate pathway	Cucurbita maxima	winter squash	6	.	.	.	.	.	.	DOWN
.	.	.	.	.	cmax:111471215	K01623	fructose-bisphosphate aldolase 6, cytosolic-like	A0A6J1I9D2	A0A6J1I9D2_CUCMA	Fructose-bisphosphate aldolase	DOWN
.	.	.	.	.	cmax:111477896	K01623	fructose-bisphosphate aldolase 6, cytosolic-like	A0A6J1IQM3	A0A6J1IQM3_CUCMA	Fructose-bisphosphate aldolase	DOWN
.	.	.	.	.	cmax:111481682	K01623	fructose-bisphosphate aldolase 6, cytosolic-like	A0A6J1J4H1	A0A6J1J4H1_CUCMA	Fructose-bisphosphate aldolase	DOWN
.	.	.	.	.	cmax:111495954	K01810	glucose-6-phosphate isomerase 1, chloroplastic	A0A6J1KRZ3	A0A6J1KRZ3_CUCMA	Glucose-6-phosphate isomerase	DOWN
.	.	.	.	.	cmax:111496419	K01810	glucose-6-phosphate isomerase, cytosolic	A0A6J1KK01	A0A6J1KK01_CUCMA	Glucose-6-phosphate isomerase	DOWN
.	.	.	.	.	cmax:111498313	K01623	fructose-bisphosphate aldolase 6, cytosolic	A0A6J1L1K8	A0A6J1L1K8_CUCMA	Fructose-bisphosphate aldolase	DOWN
cmax00190	Oxidative phosphorylation	Cucurbita maxima	winter squash	6	.	.	.	.	.	.	DOWN
.	.	.	.	.	cmax:111467593	K02133	ATP synthase subunit beta, mitochondrial	A0A6J1HZC2	A0A6J1HZC2_CUCMA	ATP synthase subunit beta	DOWN
.	.	.	.	.	cmax:111468178	K02147	V-type proton ATPase subunit B 2-like	A0A6J1HVB8	A0A6J1HVB8_CUCMA	Vacuolar proton pump subunit B	DOWN
.	.	.	.	.	cmax:111481392	K03934	NADH dehydrogenase [ubiquinone] iron-sulfur protein 1, mitochondrial	A0A6J1IWW3	A0A6J1IWW3_CUCMA	NADH dehydrogenase [ubiquinone] iron-sulfur protein 1, mitochondrial	DOWN
.	.	.	.	.	cmax:111486352	K02147	V-type proton ATPase subunit B 2	A0A6J1JF69	A0A6J1JF69_CUCMA	Vacuolar proton pump subunit B	DOWN
.	.	.	.	.	cmax:111492803	K02265	cytochrome c oxidase subunit 5b-1, mitochondrial-like	A0A6J1KD83	A0A6J1KD83_CUCMA	cytochrome c oxidase subunit 5b-1, mitochondrial-like	DOWN
.	.	.	.	.	cmax:111492937	K03934	NADH dehydrogenase [ubiquinone] iron-sulfur protein 1, mitochondrial-like	A0A6J1KBZ7	A0A6J1KBZ7_CUCMA	NADH dehydrogenase [ubiquinone] iron-sulfur protein 1, mitochondrial-like	DOWN
cmax00520	Amino sugar and nucleotide sugar metabolism	Cucurbita maxima	winter squash	5	.	.	.	.	.	.	DOWN
.	.	.	.	.	cmax:111469065	K01784	UDP-glucose 4-epimerase GEPI48	A0A6J1I1S9	A0A6J1I1S9_CUCMA	UDP-glucose 4-epimerase	DOWN
.	.	.	.	.	cmax:111480760	K01784	UDP-glucose 4-epimerase GEPI48-like	A0A6J1J0C8	A0A6J1J0C8_CUCMA	UDP-glucose 4-epimerase	DOWN
.	.	.	.	.	cmax:111491520	K01784	UDP-glucose 4-epimerase GEPI48-like	A0A6J1K859	A0A6J1K859_CUCMA	UDP-glucose 4-epimerase	DOWN
.	.	.	.	.	cmax:111495954	K01810	glucose-6-phosphate isomerase 1, chloroplastic	A0A6J1KRZ3	A0A6J1KRZ3_CUCMA	Glucose-6-phosphate isomerase	DOWN
.	.	.	.	.	cmax:111496419	K01810	glucose-6-phosphate isomerase, cytosolic	A0A6J1KK01	A0A6J1KK01_CUCMA	Glucose-6-phosphate isomerase	DOWN
cmax01250	Biosynthesis of nucleotide sugars	Cucurbita maxima	winter squash	5	.	.	.	.	.	.	DOWN
.	.	.	.	.	cmax:111469065	K01784	UDP-glucose 4-epimerase GEPI48	A0A6J1I1S9	A0A6J1I1S9_CUCMA	UDP-glucose 4-epimerase	DOWN
.	.	.	.	.	cmax:111480760	K01784	UDP-glucose 4-epimerase GEPI48-like	A0A6J1J0C8	A0A6J1J0C8_CUCMA	UDP-glucose 4-epimerase	DOWN
.	.	.	.	.	cmax:111491520	K01784	UDP-glucose 4-epimerase GEPI48-like	A0A6J1K859	A0A6J1K859_CUCMA	UDP-glucose 4-epimerase	DOWN
.	.	.	.	.	cmax:111495954	K01810	glucose-6-phosphate isomerase 1, chloroplastic	A0A6J1KRZ3	A0A6J1KRZ3_CUCMA	Glucose-6-phosphate isomerase	DOWN
.	.	.	.	.	cmax:111496419	K01810	glucose-6-phosphate isomerase, cytosolic	A0A6J1KK01	A0A6J1KK01_CUCMA	Glucose-6-phosphate isomerase	DOWN
cmax00620	Pyruvate metabolism	Cucurbita maxima	winter squash	4	.	.	.	.	.	.	DOWN
.	.	.	.	.	cmax:111473986	K18857	alcohol dehydrogenase 1	A0A6J1IBW6	A0A6J1IBW6_CUCMA	alcohol dehydrogenase 1	DOWN
.	.	.	.	.	cmax:111484123	K01069	hydroxyacylglutathione hydrolase cytoplasmic	A0A6J1J7C2	A0A6J1J7C2_CUCMA	hydroxyacylglutathione hydrolase cytoplasmic	DOWN
.	.	.	.	.	cmax:111485147	K00029	NADP-dependent malic enzyme	A0A6J1JEY0	A0A6J1JEY0_CUCMA	Malic enzyme	DOWN
.	.	.	.	.	cmax:111499410	K00029	NADP-dependent malic enzyme-like	A0A6J1L339	A0A6J1L339_CUCMA	Malic enzyme	DOWN
cmax00051	Fructose and mannose metabolism	Cucurbita maxima	winter squash	4	.	.	.	.	.	.	DOWN
.	.	.	.	.	cmax:111471215	K01623	fructose-bisphosphate aldolase 6, cytosolic-like	A0A6J1I9D2	A0A6J1I9D2_CUCMA	Fructose-bisphosphate aldolase	DOWN
.	.	.	.	.	cmax:111477896	K01623	fructose-bisphosphate aldolase 6, cytosolic-like	A0A6J1IQM3	A0A6J1IQM3_CUCMA	Fructose-bisphosphate aldolase	DOWN
.	.	.	.	.	cmax:111481682	K01623	fructose-bisphosphate aldolase 6, cytosolic-like	A0A6J1J4H1	A0A6J1J4H1_CUCMA	Fructose-bisphosphate aldolase	DOWN
.	.	.	.	.	cmax:111498313	K01623	fructose-bisphosphate aldolase 6, cytosolic	A0A6J1L1K8	A0A6J1L1K8_CUCMA	Fructose-bisphosphate aldolase	DOWN
cmax00480	Glutathione metabolism	Cucurbita maxima	winter squash	4	.	.	.	.	.	.	DOWN
.	.	.	.	.	cmax:111469123	K00432	probable phospholipid hydroperoxide glutathione peroxidase	A0A6J1I4M6	A0A6J1I4M6_CUCMA	Glutathione peroxidase	DOWN
.	.	.	.	.	cmax:111470853	K11188	1-Cys peroxiredoxin A isoform X1	A0A6J1I838	A0A6J1I838_CUCMA	Peroxiredoxin	DOWN
.	.	.	.	.	cmax:111481452	K00799	probable glutathione S-transferase	A0A6J1IX51	A0A6J1IX51_CUCMA	Glutathione transferase	DOWN
.	.	.	.	.	cmax:111491098	K00432	probable phospholipid hydroperoxide glutathione peroxidase	A0A6J1K6F2	A0A6J1K6F2_CUCMA	Glutathione peroxidase	DOWN
cmax03018	RNA degradation	Cucurbita maxima	winter squash	3	.	.	.	.	.	.	DOWN
.	.	.	.	.	cmax:111477992	K01689	enolase	A0A6J1IKZ4	A0A6J1IKZ4_CUCMA	Phosphopyruvate hydratase	DOWN
.	.	.	.	.	cmax:111494740	K04077	chaperonin CPN60-2, mitochondrial	A0A6J1KDR5	A0A6J1KDR5_CUCMA	chaperonin CPN60-2, mitochondrial	DOWN
.	.	.	.	.	cmax:111499043	K04077	chaperonin CPN60-1, mitochondrial	A0A6J1KX99	A0A6J1KX99_CUCMA	chaperonin CPN60-1, mitochondrial	DOWN
cmax00052	Galactose metabolism	Cucurbita maxima	winter squash	3	.	.	.	.	.	.	DOWN
.	.	.	.	.	cmax:111469065	K01784	UDP-glucose 4-epimerase GEPI48	A0A6J1I1S9	A0A6J1I1S9_CUCMA	UDP-glucose 4-epimerase	DOWN
.	.	.	.	.	cmax:111480760	K01784	UDP-glucose 4-epimerase GEPI48-like	A0A6J1J0C8	A0A6J1J0C8_CUCMA	UDP-glucose 4-epimerase	DOWN
.	.	.	.	.	cmax:111491520	K01784	UDP-glucose 4-epimerase GEPI48-like	A0A6J1K859	A0A6J1K859_CUCMA	UDP-glucose 4-epimerase	DOWN
cmax00270	Cysteine and methionine metabolism	Cucurbita maxima	winter squash	3	.	.	.	.	.	.	DOWN
.	.	.	.	.	cmax:111473468	K01251	adenosylhomocysteinase-like	A0A6J1IIG7	A0A6J1IIG7_CUCMA	Adenosylhomocysteinase	DOWN
.	.	.	.	.	cmax:111476984	K14454	aspartate aminotransferase, cytoplasmic	A0A6J1IP44	A0A6J1IP44_CUCMA	Aspartate aminotransferase	DOWN
.	.	.	.	.	cmax:111499104	K01251	adenosylhomocysteinase	A0A6J1L4M0	A0A6J1L4M0_CUCMA	Adenosylhomocysteinase	DOWN
cmax00670	One carbon pool by folate	Cucurbita maxima	winter squash	2	.	.	.	.	.	.	DOWN
.	.	.	.	.	cmax:111490103	K00602	uncharacterized protein LOC111490103	A0A6J1JVK7	A0A6J1JVK7_CUCMA	uncharacterized protein LOC111490103	DOWN
.	.	.	.	.	cmax:111495272	K00602	uncharacterized protein LOC111495272 isoform X1	A0A6J1KHE3	A0A6J1KHE3_CUCMA	uncharacterized protein LOC111495272 isoform X1	DOWN
cmax00330	Arginine and proline metabolism	Cucurbita maxima	winter squash	2	.	.	.	.	.	.	DOWN
.	.	.	.	.	cmax:111476984	K14454	aspartate aminotransferase, cytoplasmic	A0A6J1IP44	A0A6J1IP44_CUCMA	Aspartate aminotransferase	DOWN
.	.	.	.	.	cmax:111490420	K00819	LOW QUALITY PROTEIN: ornithine aminotransferase, mitochondrial-like	A0A6J1JWW1	A0A6J1JWW1_CUCMA	Ornithine aminotransferase	DOWN
cmax03082	ATP-dependent chromatin remodeling	Cucurbita maxima	winter squash	2	.	.	.	.	.	.	DOWN
.	.	.	.	.	cmax:111466808	K10752	WD-40 repeat-containing protein MSI4	A0A6J1HUE9	A0A6J1HUE9_CUCMA	WD-40 repeat-containing protein MSI4	DOWN
.	.	.	.	.	cmax:111485173	K10752	WD-40 repeat-containing protein MSI4	A0A6J1JHL6	A0A6J1JHL6_CUCMA	WD-40 repeat-containing protein MSI4	DOWN
cmax03083	Polycomb repressive complex	Cucurbita maxima	winter squash	2	.	.	.	.	.	.	DOWN
.	.	.	.	.	cmax:111466808	K10752	WD-40 repeat-containing protein MSI4	A0A6J1HUE9	A0A6J1HUE9_CUCMA	WD-40 repeat-containing protein MSI4	DOWN
.	.	.	.	.	cmax:111485173	K10752	WD-40 repeat-containing protein MSI4	A0A6J1JHL6	A0A6J1JHL6_CUCMA	WD-40 repeat-containing protein MSI4	DOWN
cmax04145	Phagosome	Cucurbita maxima	winter squash	2	.	.	.	.	.	.	DOWN
.	.	.	.	.	cmax:111468178	K02147	V-type proton ATPase subunit B 2-like	A0A6J1HVB8	A0A6J1HVB8_CUCMA	Vacuolar proton pump subunit B	DOWN
.	.	.	.	.	cmax:111486352	K02147	V-type proton ATPase subunit B 2	A0A6J1JF69	A0A6J1JF69_CUCMA	Vacuolar proton pump subunit B	DOWN
cmax03420	Nucleotide excision repair	Cucurbita maxima	winter squash	2	.	.	.	.	.	.	DOWN
.	.	.	.	.	cmax:111467562	K10839	ubiquitin receptor RAD23d-like	A0A6J1HT74	A0A6J1HT74_CUCMA	Ubiquitin receptor RAD23	DOWN
.	.	.	.	.	cmax:111479749	K10839	ubiquitin receptor RAD23d-like	A0A6J1IZ65	A0A6J1IZ65_CUCMA	Ubiquitin receptor RAD23	DOWN
cmax00230	Purine metabolism	Cucurbita maxima	winter squash	2	.	.	.	.	.	.	DOWN
.	.	.	.	.	cmax:111490103	K00602	uncharacterized protein LOC111490103	A0A6J1JVK7	A0A6J1JVK7_CUCMA	uncharacterized protein LOC111490103	DOWN
.	.	.	.	.	cmax:111495272	K00602	uncharacterized protein LOC111495272 isoform X1	A0A6J1KHE3	A0A6J1KHE3_CUCMA	uncharacterized protein LOC111495272 isoform X1	DOWN
cmax00500	Starch and sucrose metabolism	Cucurbita maxima	winter squash	2	.	.	.	.	.	.	DOWN
.	.	.	.	.	cmax:111495954	K01810	glucose-6-phosphate isomerase 1, chloroplastic	A0A6J1KRZ3	A0A6J1KRZ3_CUCMA	Glucose-6-phosphate isomerase	DOWN
.	.	.	.	.	cmax:111496419	K01810	glucose-6-phosphate isomerase, cytosolic	A0A6J1KK01	A0A6J1KK01_CUCMA	Glucose-6-phosphate isomerase	DOWN
cmax00350	Tyrosine metabolism	Cucurbita maxima	winter squash	2	.	.	.	.	.	.	DOWN
.	.	.	.	.	cmax:111473986	K18857	alcohol dehydrogenase 1	A0A6J1IBW6	A0A6J1IBW6_CUCMA	alcohol dehydrogenase 1	DOWN
.	.	.	.	.	cmax:111476984	K14454	aspartate aminotransferase, cytoplasmic	A0A6J1IP44	A0A6J1IP44_CUCMA	Aspartate aminotransferase	DOWN
cmax03040	Spliceosome	Cucurbita maxima	winter squash	2	.	.	.	.	.	.	DOWN
.	.	.	.	.	cmax:111468887	K03283	stromal 70 kDa heat shock-related protein, chloroplastic	A0A6J1I3N9	A0A6J1I3N9_CUCMA	stromal 70 kDa heat shock-related protein, chloroplastic	DOWN
.	.	.	.	.	cmax:111472615	K03283	stromal 70 kDa heat shock-related protein, chloroplastic-like	A0A6J1I922	A0A6J1I922_CUCMA	stromal 70 kDa heat shock-related protein, chloroplastic-like	DOWN
cmax00970	Aminoacyl-tRNA biosynthesis	Cucurbita maxima	winter squash	2	.	.	.	.	.	.	DOWN
.	.	.	.	.	cmax:111468609	K04567	lysine--tRNA ligase, cytoplasmic-like isoform X1	A0A6J1I377	A0A6J1I377_CUCMA	Lysine--tRNA ligase	DOWN
.	.	.	.	.	cmax:111492333	K04567	lysine--tRNA ligase, cytoplasmic-like	A0A6J1K4Y5	A0A6J1K4Y5_CUCMA	Lysine--tRNA ligase	DOWN
cmax04144	Endocytosis	Cucurbita maxima	winter squash	2	.	.	.	.	.	.	DOWN
.	.	.	.	.	cmax:111468887	K03283	stromal 70 kDa heat shock-related protein, chloroplastic	A0A6J1I3N9	A0A6J1I3N9_CUCMA	stromal 70 kDa heat shock-related protein, chloroplastic	DOWN
.	.	.	.	.	cmax:111472615	K03283	stromal 70 kDa heat shock-related protein, chloroplastic-like	A0A6J1I922	A0A6J1I922_CUCMA	stromal 70 kDa heat shock-related protein, chloroplastic-like	DOWN
cmax00240	Pyrimidine metabolism	Cucurbita maxima	winter squash	1	.	.	.	.	.	.	DOWN
.	.	.	.	.	cmax:111490722	K01464	dihydropyrimidinase	A0A6J1K6U1	A0A6J1K6U1_CUCMA	dihydropyrimidinase	DOWN
cmax00220	Arginine biosynthesis	Cucurbita maxima	winter squash	1	.	.	.	.	.	.	DOWN
.	.	.	.	.	cmax:111476984	K14454	aspartate aminotransferase, cytoplasmic	A0A6J1IP44	A0A6J1IP44_CUCMA	Aspartate aminotransferase	DOWN
cmax00950	Isoquinoline alkaloid biosynthesis	Cucurbita maxima	winter squash	1	.	.	.	.	.	.	DOWN
.	.	.	.	.	cmax:111476984	K14454	aspartate aminotransferase, cytoplasmic	A0A6J1IP44	A0A6J1IP44_CUCMA	Aspartate aminotransferase	DOWN
cmax00250	Alanine, aspartate and glutamate metabolism	Cucurbita maxima	winter squash	1	.	.	.	.	.	.	DOWN
.	.	.	.	.	cmax:111476984	K14454	aspartate aminotransferase, cytoplasmic	A0A6J1IP44	A0A6J1IP44_CUCMA	Aspartate aminotransferase	DOWN
cmax00400	Phenylalanine, tyrosine and tryptophan biosynthesis	Cucurbita maxima	winter squash	1	.	.	.	.	.	.	DOWN
.	.	.	.	.	cmax:111476984	K14454	aspartate aminotransferase, cytoplasmic	A0A6J1IP44	A0A6J1IP44_CUCMA	Aspartate aminotransferase	DOWN
cmax00360	Phenylalanine metabolism	Cucurbita maxima	winter squash	1	.	.	.	.	.	.	DOWN
.	.	.	.	.	cmax:111476984	K14454	aspartate aminotransferase, cytoplasmic	A0A6J1IP44	A0A6J1IP44_CUCMA	Aspartate aminotransferase	DOWN
cmax00592	alpha-Linolenic acid metabolism	Cucurbita maxima	winter squash	1	.	.	.	.	.	.	DOWN
.	.	.	.	.	cmax:111473986	K18857	alcohol dehydrogenase 1	A0A6J1IBW6	A0A6J1IBW6_CUCMA	alcohol dehydrogenase 1	DOWN
cmax00073	Cutin, suberine and wax biosynthesis	Cucurbita maxima	winter squash	1	.	.	.	.	.	.	DOWN
.	.	.	.	.	cmax:111498934	K17991	peroxygenase-like	A0A6J1L161	A0A6J1L161_CUCMA	peroxygenase-like	DOWN
cmax00020	Citrate cycle (TCA cycle)	Cucurbita maxima	winter squash	1	.	.	.	.	.	.	DOWN
.	.	.	.	.	cmax:111498139	K01900	succinate--CoA ligase [ADP-forming] subunit beta, mitochondrial	A0A6J1KTS5	A0A6J1KTS5_CUCMA	Succinate--CoA ligase [ADP-forming] subunit beta, mitochondrial	DOWN
cmax00770	Pantothenate and CoA biosynthesis	Cucurbita maxima	winter squash	1	.	.	.	.	.	.	DOWN
.	.	.	.	.	cmax:111490722	K01464	dihydropyrimidinase	A0A6J1K6U1	A0A6J1K6U1_CUCMA	dihydropyrimidinase	DOWN
cmax00640	Propanoate metabolism	Cucurbita maxima	winter squash	1	.	.	.	.	.	.	DOWN
.	.	.	.	.	cmax:111498139	K01900	succinate--CoA ligase [ADP-forming] subunit beta, mitochondrial	A0A6J1KTS5	A0A6J1KTS5_CUCMA	Succinate--CoA ligase [ADP-forming] subunit beta, mitochondrial	DOWN
cmax00960	Tropane, piperidine and pyridine alkaloid biosynthesis	Cucurbita maxima	winter squash	1	.	.	.	.	.	.	DOWN
.	.	.	.	.	cmax:111476984	K14454	aspartate aminotransferase, cytoplasmic	A0A6J1IP44	A0A6J1IP44_CUCMA	Aspartate aminotransferase	DOWN
cmax00071	Fatty acid degradation	Cucurbita maxima	winter squash	1	.	.	.	.	.	.	DOWN
.	.	.	.	.	cmax:111473986	K18857	alcohol dehydrogenase 1	A0A6J1IBW6	A0A6J1IBW6_CUCMA	alcohol dehydrogenase 1	DOWN
cmax01210	2-Oxocarboxylic acid metabolism	Cucurbita maxima	winter squash	1	.	.	.	.	.	.	DOWN
.	.	.	.	.	cmax:111476984	K14454	aspartate aminotransferase, cytoplasmic	A0A6J1IP44	A0A6J1IP44_CUCMA	Aspartate aminotransferase	DOWN
cmax00940	Phenylpropanoid biosynthesis	Cucurbita maxima	winter squash	1	.	.	.	.	.	.	DOWN
.	.	.	.	.	cmax:111470853	K11188	1-Cys peroxiredoxin A isoform X1	A0A6J1I838	A0A6J1I838_CUCMA	Peroxiredoxin	DOWN
cmax00410	beta-Alanine metabolism	Cucurbita maxima	winter squash	1	.	.	.	.	.	.	DOWN
.	.	.	.	.	cmax:111490722	K01464	dihydropyrimidinase	A0A6J1K6U1	A0A6J1K6U1_CUCMA	dihydropyrimidinase	DOWN
